# Supplementary material for: AMPK activator-treated human cardiac spheres enhance maturation and enable pathological modeling
Source: Stem Cell Res Ther. 2023 Nov 8;14:322. doi: 10.1186/s13287-023-03554-7 (PMC10633979; doi:10.1186/s13287-023-03554-7)
Supplement: Supplementary file 3 — Additional file 3. Metabolic feature table. [file 13287_2023_3554_MOESM3_ESM.xlsx]

## Sheet: feature table
mz	AMPK_DMSO_1_1	AMPK_E10_1_1	AMPK_DMSO_2_1	AMPK_E10_2_1	AMPK_DMSO_3_1	AMPK_E10_3_1	AMPK_DMSO_4_1	AMPK_E10_4_1	AMPK_DMSO_5_1	AMPK_E10_5_1	AMPK_DMSO_6_1	AMPK_E10_6_1
	DMSO	E10	DMSO	E10	DMSO	E10	DMSO	E10	DMSO	E10	DMSO	E10
85.0284	6520267	5981779	7776688	9381474	19648381	7925096	13047287	5507474	16426098	4256706	15078122	7739512
85.0477	1794713	4959919	6750037	11177981	7230275	2696935	4723976	7158739	18920555	10037503	12954222	11670374
85.0634	0	1190427	814236	1887071	13547988	1898932	2781931	2755617	2625850	3677813	2783975	2225272
85.0778	354651435	481412803	285859469	363635837	605488334	478721888	531943599	604427130	443622256	715143691	651890389	634580969
85.0841	7283908	7497904	5653191	7115529	11621133	9044044	12073501	7896578	9865050	8141226	9161377	9810843
85.0886	0	7.28553e+06	3192357	3993884	4.34261e+06	1119883	2870015	2374820	2811537	1311739	1382283	887043
85.0923	2745144	1599871	5.09659e+06	1802213	6785435	1821603	3548333	2630587	1483239	3268084	2938876	2278645
85.1732	5905159	9043078	2.41397e+06	0	0	9326843	0	0	0	4.45053e+07	12279681	3.81783e+06
85.2923	0	0	0	0	0	0	0	0	0	0	0	0
85.4596	0	0	0	0	513486	0	0	0	9389741	877152	1785769	428982
85.5547	0	0	697018	985556	2716834	0	2095284	0	2528630	2334620	2778837	2541640
85.6096	0	0	0	0	0	0	0	0	0	0	0	0
85.6483	16247209	2533051	684852	4526055	3489489	4874318	3637202	4300402	5637020	4739939	4200727	5962868
85.7847	3882770	4475660	5784506	6254569	6036200	4024032	6700723	4858480	5769952	4377131	5660670	6745986
85.9101	0	1097587	1089006	1110558	808991	0	1.75713e+06	5.16362e+06	1263863	3587200	0	1411003
85.942	6755078	0	4420127	552298	1.06228e+07	4284375	11973636	0	12923275	0	4341556	893221
86.06	55361634	48071627	35610466	11319249	34519589	21263747	28526997	54785231	17657416	35980898	49717946	38800321
86.0812	42653279	50319504	29132568	40071680	60674027	66986217	82974031	62760972	52186044	74088309	66365879	70802723
86.0964	77748201	76457940	98915917	92809130	125479674	42544419	91815590	47353798	171868695	65795778	109553359	74292378
86.1408	0	0	0	397458	0	0	3.82846e+06	2.27468e+06	4108018	5894708	0	1264876
86.1487	0	0	0	2727399	0	1.28032e+06	0	2202983	1039060	2241497	654044	1345631
86.1566	0	0	0	1234408	2565658	1888401	0	2465661	3738809	387091	2325723	953229
86.1646	0	0	0	492546	0	1836594	0	3129644	529136	1987828	0	1031111
86.1725	0	0	0	708344	0	0	0	1.77001e+06	0	2465682	0	2122405
86.2462	0	0	0	0	0	0	0	0	0	0	0	0
86.4926	638357	2752496	803995	4066141	3147080	4995044	6829878	5120070	5142537	3950451	3472225	6116757
86.5009	0	0	0	0	0	0	0	0	0	0	0	0
86.5025	0	0	0	0	0	0	0	0	0	0	0	0
86.5154	1838939	2178612	644034	1661661	361531	2576784	4476096	803963	0	8104177	0	0
86.7144	3291590	7466032	3220357	9359184	9233516	10493205	6507092	10220569	10684382	9750494	10342117	10484790
86.7264	9280239	7066529	4138602	2047915	9.01515e+06	9079837	12651887	4311799	7423579	8801416	14660270	8710739
86.7867	0	0	673936	1257312	3051292	2132663	2984206	0	3775183	0	3049505	920067
86.8379	2665455	35739058	1.07118e+06	0	0	0	37353774	0	3.02746e+06	3347811	2520452	6.19681e+06
86.9086	0	0	0	0	0	0	0	0	0	0	0	0
86.9363	3714259	7155684	2868872	7894079	6991448	9178283	8847473	11963301	10276765	10007369	10709193	12991683
86.9503	54013463	41264247	21647064	15477161	18018828	34579550	50453162	41719047	28559818	65582892	40891189	32245872
87.0161	13734476	36176228	0	54511076	76954107	15592434	21847626	9630991	83657524	34650684	25815541	29977909
87.0441	6660107	5401431	11705943	3606049	4369166	9954182	7483222	8652932	8848911	7120798	4732614	8720200
87.0619	17900226	16440664	8817051	7298046	9565097	18631496	21928482	17331058	14868724	19463809	17692295	14427013
87.0935	17045682	25881618	14606537	22710997	29800311	23131407	43243982	30523763	30857581	43240398	30647933	23912127
87.0935	22718371	6781090	33550998	27628362	13074480	4085552	28219510	13558643	18670396	21537843	5703118	19009694
87.0998	6317242	5251225	13892450	3407019	7457785	2209934	6732294	3790684	7212086	6223793	6086498	5065143
87.1582	2800891	5913100	2559649	7096315	6131259	9452268	7433296	8642133	9071572	7642272	9626310	10137438
87.1744	11545821	11412047	7790367	3189735	5743669	7288784	15200401	7299390	2.6083e+07	15331677	11472481	9791168
87.2669	0	2753220	0	3897426	4457134	1291530	2034028	1752578	5509537	5283376	5522564	5728528
87.2858	4498364	1.22781e+07	3669913	0	0	0	24313065	0	0	0	2284573	0
87.3801	9275180	2908257	697252	3323951	2045670	4313475	3258382	5983819	4429704	5895490	4094821	6055854
87.3983	59854242	57704114	44878318	24586116	29153024	41213845	77705792	45747860	41760588	69826419	54932638	33799693
87.5098	29704145	29146611	23194420	12210480	15206220	19962421	32795920	18315345	12706299	30157846	26184604	13715912
87.6222	18652577	16464419	12857322	5184929	0	9011884	23001035	2.53398e+07	0	1.7676e+07	1.36288e+07	0
87.8287	3877997	2974349	1157870	3459682	2412863	3873496	11489443	4284764	5236861	5313569	4621924	7752734
87.977	42996172	62012187	29256290	44117095	48173413	52376305	38851251	60821093	50143912	50119875	47172924	34558957
88.0215	2031138	3051594	5170792	4854136	7175323	1682671	4563335	2012789	8012589	4149168	7324222	3798263
88.0393	23326054	26986574	18161707	33340670	36398750	21004604	37688428	21537492	46739361	44371425	63667045	44906358
88.0505	12809511	9999128	3428739	5012944	6684770	4939182	1804311	8435797	3979362	7540008	8508711	5883528
88.0578	19121978	54003262	22478071	22023810	33427078	68864210	75709192	68733990	42949256	63231793	56033411	63726708
88.0757	8077466	7763455	4687382	2858386	4865107	8241212	6401712	10653713	6359513	7630444	5522633	7556012
88.0757	167135677	5.34152e+07	172289904	103228929	134253844	9.78838e+07	229494977	150773720	0	1.29477e+08	1.80479e+08	2.02207e+08
88.1121	20909718	9225165	13783578	12324629	4883600	10924248	9360068	29540423	17670679	31080505	20679369	23472977
88.1377	0	1322778	0	3398732	603972	0	3266984	8069775	1315860	1383165	976577	1430382
88.2229	1106537	3038919	1318419	2779478	1926926	4408378	3732291	4845889	4551483	3311860	4326634	4955692
88.2878	8686524	0	5038312	0	0	0	6378170	0	0	0	1.7579e+07	0
88.3168	0	1.86837e+06	3291076	1522432	3598724	663105	1513248	2333900	3648372	2286015	2770298	2379143
88.501	0	0	0	0	0	0	0	0	0	0	0	0
88.7275	0	0	0	0	0	0	0	0	0	0	0	0
88.993	3966485	5290506	4388892	8655291	6313638	7466851	10180083	11404128	8952754	8905767	12303337	12218547
89.0418	4017451	3525326	3599868	3862731	5013031	5968097	6494929	6457453	4751774	6274551	5695781	5920741
89.0597	5510088	10118433	1.87205e+07	14747858	19316547	1339360	19345045	21466253	25378103	18588029	25486028	27434154
89.0709	12827389	12367339	10025791	14459578	12526530	14109302	13395854	10585836	11360347	20881573	14447078	5372866
89.0727	20172961	22335254	13336372	20638493	24325719	35556202	25873665	24831746	27150312	28640761	29084720	25939071
89.079	5702236	6145282	2449286	4362664	5386971	4045123	7090257	3359649	4992079	1084213	4561534	4497105
89.079	2121955	3156788	2860457	2497049	3949798	621708	4260266	1004419	4523985	2566077	3664221	583191
89.1073	36377590	37450140	25638667	18966187	29300693	36253936	40889461	27489001	26740610	26317206	46015016	22379241
89.2291	0	0	2957138	3138312	3866708	2218237	5777982	1980949	1286001	1934338	4808203	1510200
89.482	0	1424192	0	0	0	2528699	4194533	2943328	0	1327557	2.18033e+07	3395517
89.5068	1496924	3050891	3387924	9631162	5534398	8314511	8707452	6027941	8037479	8231564	6102749	4298092
89.5068	6389407	4106062	3799026	3283172	2934612	3459281	3549566	6340365	5519938	7416518	3685550	4298775
89.617	13164551	11199268	6278332	3.28471e+06	6494130	6835807	13632068	10771461	9293329	11584719	9653102	10965316
89.7285	6266728	4949274	6.67359e+06	0	0	2.82566e+07	5787396	3805873	3.76165e+06	6.96882e+06	5349996	3152035
89.7714	0	0	9647411	0	0	0	0	0	0	0	0	0
89.8409	39786078	40751859	19957720	12876455	21174856	29739441	47792663	37611503	30221308	47695142	38978442	33851139
89.9525	18842391	21113887	11304022	11926539	16551163	28097426	27390240	18996036	18716321	25405055	23810663	23416104
90.055	14349780	57406380	57329317	64888804	37207645	11001356	30660744	42338084	74391317	35299891	48736697	34007847
90.065	16716527	13008897	9812898	5864422	8502801	7400190	16245916	13688822	6.85218e+06	18135246	14432263	11455230
90.0913	2.17914e+08	193756393	150625080	151823336	133462376	99064241	172395954	3.08002e+08	341931974	193542574	285278932	212057089
90.1107	1592916	2261215	971363	1414696	1215041	1784026	2116256	803842	963612	1168489	2644145	1160301
90.1764	8417195	3910160	4115394	0	0	5.4531e+06	6686516	0	0	7779087	4884245	2331592
90.2194	0	0	0	0	0	430193	0	1658948	0	0	16020045	4726649
90.507	2893300	1831425	800274	1314111	3889458	2019729	3651943	2727395	2321212	1969251	2378517	3437593
90.5259	17475304	37099214	33622446	45015018	74814024	73702873	95078188	79323167	71484880	66111597	67518184	77740215
90.73	2278926	4479099	2530562	7670649	5540346	7501591	5201937	8171380	9492920	5695162	7755240	10316985
90.8416	8118790	7452719	1809730	0	1.50039e+07	5557766	16518340	32487512	5221227	12431381	7899615	11379116
90.9607	1872136	5160883	2519772	5337437	2827304	8918396	4634316	5559914	5926177	3844403	4418470	5672262
90.969	0	0	0	0	0	1015789	0	604043	0	0	0	0
90.9714	4885656	4081157	1142755	3441670	4620949	5185752	3983147	5932112	5200495	2718174	2745172	3837486
90.9739	2416538	1.05728e+07	0	4.95569e+06	818290	3007762	1221035	2731829	2127751	2350714	1886711	3577796
90.9766	1089431886	1658631383	871896251	1516591510	1506802797	2101236168	1900632662	1891161559	1655152974	1699339178	1770646504	1796453281
90.9783	0	5798326	2.22356e+06	0	5533239	4256272	0	0	0	3633481	2.74005e+06	4325365
90.9801	10285642	17994159	130326	1961655	10964994	2351351	6.66686e+06	2753640	1982457	3164147	15056557	3085100
90.982	4003843	3333517	1738873	3162929	4543938	6122556	3733459	5052008	4196170	3653965	3523419	4618996
90.9926	2776430	3548669	4602895	5066586	3248529	6562214	4030835	5288249	6306404	4303944	5530183	5990053
91.0148	0	1494369	4075665	3474699	5979209	1048678	1315247	724409	6892099	2717309	3805594	3333142
91.0275	37558	1189304	1290072	3109644	2793919	3591562	6332723	6862331	3784169	7000989	7357527	8189891
91.0542	23873241	21401518	5156408	27148512	12030875	6570419	12319347	8986935	34367791	15933245	14082445	11493532
91.0583	6517840	14541717	1590203	2159446	6227062	27273748	0	11969678	5508270	5455918	2182458	4126962
91.0884	6676983	4992463	2515867	4322835	3991827	1630553	7760028	1314092	3310583	3700231	3784044	2741012
91.5423	2075005	1073689	2782043	9040876	6171912	2174171	6783748	5248215	9073051	4252861	4288069	7148605
91.6156	0	0	0	0	0	0	0	0	0	0	0	0
91.6716	0	0	0	0	4114501	517951	1115045	1412049	2398918	882320	2796769	1411194
91.7823	1424638	0	0	0	2496147	6062001	3468615	912114	2113555	2497172	2591561	476577
91.9719	53353580	74485275	38789364	66781767	57212437	74063082	70293824	61560544	64498996	58905616	61248912	66947339
91.98	12873140	19032421	9584997	16864299	17618412	21893921	18101119	18689379	23319158	22369002	24177487	20329204
92.0369	3035097	6486984	3144493	2190152	2251667	4337589	6965476	831619	3421101	3951935	8040974	2569161
92.0575	7005472	4774752	3182198	5070776	7251784	9242483	5611752	2356538	3575534	3635553	5548562	4482932
92.0881	8863759	2050982	950272	3212107	1462888	2527406	2180531	2539706	3819591	3473430	3139760	3981487
92.4639	10489871	11923531	3609394	8218896	5154976	3877040	6595631	2449918	2614125	2132564	1900142	2174075
92.5076	6554068	5502391	8565923	0	0	11885061	3589169	4017935	3671414	6134014	6597521	3575568
92.5223	6190882	3722241	2020719	1641119	6723579	2972648	2270301	3631363	3467968	2782521	3912909	1695765
92.7316	9779638	3820480	1.9036e+07	0	0	19103212	0	2543154	0	3.2817e+06	5.04869e+06	3.3751e+06
92.7756	0	0	0	703071	0	3.9667e+06	6.30681e+06	3094637	1963057	2726333	1847154	994719
92.9809	2471225	4610882	1466514	3668997	3203577	4173675	3299355	4369356	5881202	4236338	5052604	4585296
93.0186	0	6298486	0	0	1203276	696732	0	1326869	0	944378	0	1064493
93.0448	27079603	42263460	39634108	36518343	70526439	32766135	54900906	18959185	73729251	38554668	69363712	50340218
93.0699	7848890	6754200	3043437	3131442	3129277	5632350	5661501	3967822	4156576	3850256	4175324	4527433
93.0699	5303862	10684865	3554128	6307302	1824874	9608811	5372665	7882509	6641787	7500711	9041332	5945638
93.2024	254739	18175771	435687	2469333	4599607	1990856	3904108	2560017	3846487	3167392	2809394	4284109
93.4114	0	0	0	0	0	2.67934e+06	0	0	0	0	0	0
93.4763	0	1.45163e+06	0	0	0	4319558	3866966	5606440	6716520	6410802	2519768	2907599
93.6018	0	0	2576280	2745608	3672728	5326789	2289560	3190504	2550926	2601361	2348573	3301288
93.6627	0	0	0	0	2351693	3635478	5002154	4110407	2952207	4302934	5581477	4610524
93.8028	0	0	0	0	3179655	1883516	3384222	1020754	1850333	3491221	4612770	328312
93.8375	3493314	2354850	1751598	1773254	1951297	2979923	2330664	1253642	493419	517232	993936	424137
93.9833	0	0	0	0	335760	0	358043	0	2546219	1053178	1216711	1199693
93.9944	0	0	0	0	504446	0	275150	0	2671212	751669	1957659	1326891
94.0056	0	0	0	0	592707	0	801786	0	2909839	1096052	2394297	1045713
94.034	0	1.49566e+06	0	1407635	3256339	3078996	3951807	3243605	2212636	3731142	4597922	3715906
94.04	1201686	6175319	3171222	3603935	2464065	3544607	3401305	3887117	4167584	3050056	849198	1640997
94.04	4262691	3921656	2464674	2359723	2847397	4387338	3758914	1070335	6177939	2384111	5655848	4527970
94.0451	84954918	164352530	235297083	375527946	185539927	135968464	172672146	195614602	437637061	198390328	269829994	316061532
94.0481	3693286	1110800	2829934	2175471	4369431	1837009	8811441	0	3578465	1340753	2559870	2093506
94.0633	8541599	3729216	7290039	4046686	3576352	6732169	9355723	7037576	5007183	6243510	21062888	8562533
94.0651	7108426	8726569	5648243	7609712	8754737	7500439	9794473	9028976	8764207	7909966	11332929	7928683
94.0651	11562592	12534773	6893689	11574923	12186782	10223571	12835366	15509338	18333616	9070139	12276831	11712930
94.2848	5750677	9381775	3722275	7348946	15601072	18086682	19751451	17495816	14683995	17940273	21162204	18183458
94.5436	1.16067e+07	8287644	5282501	7049102	6173510	3315571	3849432	4738423	9278376	4958395	7461106	6259590
94.5455	10733458	18075874	27166357	45077860	23259493	15573940	23620309	23358867	58453592	26467717	31764876	40599941
95.0127	0	5176164	2471756	3088533	3644457	5317289	6.55157e+06	1848337	4076456	3124637	3173528	2739587
95.024	8470707	8696587	4632769	6568955	8890485	8536257	8007744	9141645	5743425	10074785	9737513	6149398
95.0438	12415479	18921809	31528826	52437425	24205663	17758434	23980789	28941306	60635628	27872943	38545269	46652672
95.0471	0	4195230	5325652	2903926	7945639	9885156	1.12203e+07	4.86782e+06	6411624	3829301	5952665	4636999
95.0491	9453514	7452934	5233209	6878456	5486498	8221720	8025691	6680475	4090898	5906177	8238029	6276801
95.0604	14606816	15372571	20151581	20377652	39551477	10406614	21603323	7424081	38478172	13036104	28350732	15745039
95.0622	0	0	0	0	2.26918e+06	4251627	3588211	2.87514e+06	20403268	3832866	3075390	3.78913e+06
95.0855	37164422	32212349	19379781	20846329	19223518	41589944	33946672	1881096	23364005	30367443	30348444	26147599
95.0855	33463469	35521250	6632494	4149312	9304092	16523459	17454548	8196319	8929800	12365243	13810605	21183722
95.0855	49600989	16573124	38017684	2183821	42365256	8134793	20220416	2546912	15515205	8275170	32141874	16386408
95.5455	11020194	5627477	5501644	5694218	6456643	5414586	7589979	4077680	9871979	3171800	3928196	4429049
95.6901	2608500	4366601	1355129	5153389	4022981	5084373	4434698	6890580	6376888	6148267	5821563	6610077
95.7148	1268670	3612466	0	2961833	2336229	6199208	4570850	5269329	7807264	5544223	6795098	7234257
95.8499	3623215	0	3577999	0	0	0	1467819	0	0	0	0	0
95.8538	0	0	0	0	0	1866128	0	1211317	0	838172	0	0
96.0443	30720560	32327673	24583471	25760768	27474370	32106410	28388202	28926954	28585101	26927386	25568388	27052476
96.0556	6629677	6784564	3703209	10472824	4378322	7395128	7251073	13137784	13644280	12004778	11013696	9620185
96.0682	0	0	0	7642206	0	0	0	0	0	0	0	0
96.0739	10724475	9063679	7331804	3498959	8812773	5287107	14491618	8893527	4.94961e+06	14736254	11474671	4399872
96.0784	2694548	4389249	4236316	3979533	4765159	3716739	4466789	3360844	5812133	5938875	5676473	6840069
96.0807	3357678	4199101	1893126	4037722	5905532	5325796	4480054	5411430	5151986	5351538	5108971	4654952
96.0987	31823.5	63061	8.20389e+06	20100079	11672190	11687384	14180256	10884406	13382758	21822573	10401298	25993659
96.1566	3640402	0	3075539	603982	1291262	1122612	1463884	2209828	1931401	398753	5343038	2254617
96.1853	6580060	4946599	4146372	1.83316e+07	2983642	9894087	6873796	9936066	0	4401123	5070372	27654903
96.2806	2056968	1783542	1665558	2196375	3034970	1738454	2511976	1824162	4109434	1625979	2395406	1604298
96.4133	0	0	0	1660614	3982453	0	0	0	1589951	2808495	1791671	1662144
96.9218	45412884	95125683	63312984	128245063	89031105	100400316	100750687	116904164	154363364	119060304	141351297	137431068
96.9719	1607893	1635895	1225336	1261068	1456634	1543775	2172017	1673264	1391659	1162905	1623685	1238026
96.9719	4681864	1659574	5461160	3362033	4542585	4236195	4270056	4089783	1697388	5068288	2296599	3684232
96.9719	5592825	5523234	2030708	2472890	2007716	3605534	3493104	3135516	2160893	1472251	2988546	2991203
97.0284	15443385	18803800	17655375	25520089	34884008	13927640	27584588	10367780	30839689	19224120	28022680	19058323
97.0397	82430788	76148516	44089651	86251651	64918624	126360841	163311036	133480067	55726842	134949989	7.46764e+07	156261991
97.0478	5153340	5911137	4637127	3096105	3548594	2830684	3476251	4082978	3368685	3991731	1948243	3069940
97.0478	4507615	4869097	4387620	3939831	3155225	916451	3118375	4606815	5549151	5217173	5800678	6702985
97.0648	14950581	12568277	4441875	3650273	9405108	16939704	15923416	13318028	9343923	13135020	16773349	12756063
97.0648	9688007	11392850	5662707	14793005	10267752	40008815	12844025	26856511	11791406	7388652	10918016	31876284
97.076	14388026	13174590	884589	3091539	3151995	6189239	4378265	8735775	10637220	8029540	5378687	8167705
97.3915	8115251	4480209	2467150	2227282	0	1379519	1521202	713178	0	0	0	0
97.6866	3837247	2.04419e+06	2574016	1371810	3568602	565662	3072611	1760176	3255094	2422382	2942998	2070604
97.6943	0	0	0	0	0	0	0	0	0	0	0	0
97.8194	35675099	27760445	17835902	7034298	16230567	18116970	46690279	16766063	31966253	25984237	37847130	25347276
97.945	4385748	4.07729e+06	2358224	0	11925983	7925054	40435855	0	6401249	2575094	9046783	0
97.9688	18967631	13400746	7692518	1353667	4700118	4839593	3011843	2964047	3405056	5070428	2113746	1607135
97.9913	19950693	37268656	25945888	33499414	19370014	24657108	7381373	24924296	18889539	26025156	24264469	5745629
97.9914	19532191	33445645	27036065	29826408	44872435	70680576	90323101	67031086	45639833	52243937	48023301	49561735
98.0136	6487464	7218679	4677410	4963693	4926353	5749031	5480755	6668745	4392446	5804942	4221470	8476556
98.0136	4557193	5672394	4421569	5437995	3197282	5178768	6180960	5134423	4211351	4622488	3790288	5660945
98.043	4986711	5944512	4716758	3648622	841499	1348907	5692880	3912759	4147948	2204450	4479591	4447172
98.043	2889966	6220054	3052270	2469555	4504044	7235370	6665977	946585	6974535	5255568	5777050	6427392
98.0712	6682661	7156719	5909481	5418532	4879345	5759028	11115334	7024128	5614883	7283790	14480260	6681451
98.0713	1561376	3683299	4291627	8467450	6587621	4781933	14000829	5825791	7567114	5356945	8783397	11978579
98.0713	3507262	5468051	6674848	4010662	6187095	6448598	3644653	12597527	6074163	8960202	4548551	7355814
98.0964	6762279	5276277	4114492	4402448	4833865	6732146	5956733	5359977	4887151	5382623	5007815	4897467
98.0964	14632071	15118294	10242791	7987719	12169669	15300456	14391030	13855775	1962383	11443867	11826880	10906981
98.1973	3730022	3238334	2281883	8464057	3704639	6202134	5294090	8052354	4756056	5105724	6262944	6835462
98.3198	23660467	17665332	21440892	10047777	9983515	19191728	37876096	17607226	23276829	17801516	77144583	22679419
98.512	19130769	19893229	6554642	11158901	10225935	10548451	11872784	10799407	10663743	8677061	12481523	34402864
98.512	34403352	16519832	32210604	28796827	22703085	31556790	30526373	25282691	24694231	26877043	29167530	26795877
98.5708	7725843	51349760	5717660	2705001	3060060	4895139	8913147	7214058	3669165	4098262	22903958	7890957
98.9164	0	0	0	0	9.23332e+06	1215183	2507648	1009027	931141	1510927	1983588	1360418
98.9188	15599292	34372856	22666668	49313579	32988079	34932956	33380796	40538770	54761262	45537987	46282131	51417433
98.9645	5609220	4.89566e+06	5.56231e+06	0	0	5.48836e+06	8.20085e+06	1.74826e+07	0	7303085	5.30456e+06	0
98.966	0	1678953	31922	4582339	528021	716450	35289	0	4021706	0	93840	809718
98.966	0	1763784	1654225	1745577	6165312	2536389	3260103	1819255	5758237	606334	4045263	1272127
98.9781	4.52738e+06	207600	5555000	2357308	3836590	3509359	3075801	0	2365318	1396059	1643368	976116
98.9841	8639485	23448377	20384113	10065804	13426599	12810300	31865128	14845186	12659474	8088797	25999079	14167304
98.9842	398647697	233276848	458230882	593154745	1102568411	410912520	794579637	319103709	1053849581	240757079	892521699	472331890
98.9902	678529	3965385	1581061	2358389	3582178	1199622	2668452	2674361	3270554	0	3245156	2051197
99.0024	898618	1009802	1949214	1782276	4955772	2047333	2998317	2146088	4109382	878431	2528735	1732296
99.044	13993318	13383261	6492793	8593806	9558666	13492393	15081201	7387974	10183036	11473047	12152104	11528200
99.044	6584215	4509826	3712027	4060535	4595837	6539298	6788302	3608754	4575126	7039282	6622638	5085021
99.0441	35590148	30771596	35282618	19938869	60430668	19268177	35895197	31692523	33576256	15715897	31188889	20445881
99.0804	5756123	3977685	3142628	6126807	4634263	4848980	5421385	4211583	3532211	2954541	8867242	4546755
99.0916	7727551	4872786	7601688	911636	10584842	11214906	2031337	7485256	8766513	2739265	6988164	3384637
99.5122	2491815	3447496	1589286	2537198	2185051	3229553	2078548	2885701	1207054	3926338	7181088	5827407
99.5311	6770946	11790143	11068387	15089566	25398452	24904508	29543444	23976193	22984583	20862315	23929265	23528684
99.5587	7476649	2807850	3962050	2.71311e+07	1215914	40266865	4458661	20937183	1908259	2767431	6151048	12006459
99.6422	8618363	1622574	489927	1760409	1017376	2113006	1351805	2125411	2915008	2265227	25939032	2521856
99.7265	0	0	921624	1.46623e+06	1441422	804468	1466411	613834	0	1257026	1514027	936019
99.7845	2.21377e+06	3611144	1471141	1.79025e+06	2058705	0	0	0	2323127	1878882	1645738	1270766
99.9799	1665157	1544754	4513969	3220078	3458915	2355659	4405892	4256262	6577434	3478721	4517479	4542350
100.024	0	2685445	3091572	1287732	1862554	2141525	1.51108e+07	4532121	8272291	2534029	7.10415e+06	2483936
100.039	7291992	16133377	5115918	13540235	5510158	16580318	9952131	14474531	2255026	13770501	14827955	13899493
100.051	4987136	7071909	5598704	7686394	3015504	4989441	1685781	10950942	8885496	7106593	6869554	6774194
100.051	5124830	6399580	2166315	1774471	2347876	3208560	5409399	4770263	4017063	4414554	2989892	8369845
100.059	4324968	5112477	3205681	4564724	4363289	3382057	2410021	991925	4571691	717571	3740893	4923065
100.076	81135155	84435555	42660367	59134196	63630324	73422877	62965422	59180883	56248847	57401099	58498618	55642417
100.084	1277320	1607614	1084503	692365	1818044	383611	940374	321151	1153803	419826	516099	20776106
100.112	1681068761	107591654	767904422	1274223812	853840907	1242095052	1887326605	953480868	1140982466	1966878464	1131250228	1160107863
100.112	331852819	13828163	429018490	152709939	457309660	598642526	650782072	590670553	442022106	607719603	591898711	620453661
100.416	0	0	0	0	0	0	0	0	0	0	0	0
100.757	9339216	1211610	3280572	1961042	1170406	2047703	1.71183e+06	1699430	3481685	1924215	3242357	3071971
100.9	0	0	0	915751	0	0	0	0	0	0	0	0
100.917	642151	794782	1251222	2202826	1196187	2225648	7238305	13959544	1143723	2230770	2554616	2289139
100.988	1877941	6173441	65350	8885821	8775260	3229996	5324747	737845	10007319	1948991	8706233	3109414
100.988	2299644	2310696	3992639	4717889	11904423	2726082	7004127	1871303	8970679	1975753	8247355	4603154
101.003	61742853	96008906	82743206	135588663	133442802	141081569	106995994	134084028	135766209	134053333	128877880	145463305
101.025	995534	1649204	1355167	1201056	3065342	7271627	15823505	13745177	1822717	15292041	17413878	14021177
101.025	1624016	2447033	1492472	1789016	3161834	4435967	4617541	4288396	5061487	4455671	4541634	4721104
101.035	4942526	5033415	5486067	8677180	4479121	3719072	5637934	9665266	8012003	11135792	8769121	10090901
101.06	5663016	6447443	4499852	5307974	5494093	6352249	7006294	7306105	6938057	7874592	8097590	7079861
101.06	5801592	9060651	3474773	14647333	4389599	10380604	10064844	7605112	12394538	10946748	26034066	10679133
101.061	12514965	12175247	17746059	38862924	16420687	13346748	8437408	29339685	17565258	12991799	20610850	18562499
101.071	6438632	27859700	38117316	44277542	44074645	18584347	30125532	44524853	99712087	66450265	73164618	73258950
101.079	4511543	4472631	2495861	3438325	3360537	4258130	3846720	3167143	3116416	3297917	3210778	3194538
101.079	7899520	4921619	2999134	6150407	3232167	6385088	5657361	7868937	4782805	6166413	5079652	7446182
101.115	31110804	30121229	20694884	17067086	27197425	39099381	38377292	35767669	28024828	25510371	33535280	30887820
101.715	0	893859	0	1081375	425908	417467	400676	207758	0	360817	1124707	627974
101.862	0	0	599085	0	2899447	0	1.14167e+06	0	4503411	1891803	3188697	2407752
102.034	9623670	81760461	82899038	104155892	183013796	153694267	254081011	180285181	162990710	173123718	149568005	191079056
102.045	3153660	4074230	1461900	3146357	5472163	5341977	7865281	6570136	5702274	7598134	7338851	7099233
102.066	6852266	5004183	10149626	3806824	2642938	4967576	4292772	3755236	9084614	4876483	8451220	6296544
102.072	1796781	917271	1540044	13732569	1585688	1590534	1526268	628144	2530704	1018199	2451260	1356433
102.091	2.38097e+07	48246849	43421380	61641347	42631824	45937550	44759968	43031187	44192836	47588093	33492609	24726731
102.104	5934758	6378475	4038421	5959125	8381690	8684060	11063044	7874350	7458022	9289048	8877736	8626544
102.115	0	0	0	3655493	2512081	2857370	1052829	2386626	2353929	3361538	3942023	3030964
102.128	62945303	52249246	5299853	104047393	58238082	89979730	81651189	63131038	86176914	69707453	56838347	52314672
102.532	0	341885	2599690	2912366	1773938	2719659	4266840	2921027	1220311	2450595	4935772	3701070
102.536	2193096	4304060	4520339	5892624	4654875	4040022	4866428	5687413	7654719	6612588	5727109	6986737
102.536	4201275	6322145	6418671	8089371	8422571	12489949	17983432	19242054	13249768	15994961	20248821	22154313
102.684	0	0	0	0	0	0	0	0	0	0	0	0
102.712	3512798	2743416	138018	1511227	1660175	3295760	3362682	11534217	1965347	1551493	9346478	4379223
103.002	0	6105261	0	4023161	0	7104666	0	6300632	0	4351130	0	8859821
103.039	2922032	7634812	2604312	4069811	5706483	9590794	8543985	7972199	5820888	6022468	8368095	5838007
103.039	13259112	2707042	3400271	2606256	9692957	4818234	7208773	4657092	3320964	2123009	4514505	4182585
103.05	4693886	2054581	4686161	10160281	9101748	6300946	7256960	7198949	11110454	7536853	6984205	8338559
103.054	13824934	16439780	21489511	18991466	23057018	27898597	33500323	46508890	29482025	16362008	22174625	17379520
103.058	1639684	3364971	5037158	4950131	3146221	1.08368e+07	8146162	3814041	3218712	5405613	3378212	3294714
103.075	16827396	18890989	8510819	11661466	6378253	24413291	36285917	46101447	9051828	17357996	12005072	55524902
103.087	2559405	3313652	4.09388e+06	2579507	3074708	2875303	6054228	1446966	5636528	2586878	4950480	2367161
103.088	9374595	8020632	6471592	5397210	8549815	5045872	11351408	4135817	7.22519e+06	5216293	4053348	8279793
103.095	2657329	3300175	2087710	5475488	3677241	3751003	3399211	2803277	3120822	3394113	1696406	3190987
103.123	2857902	3049758	985716	835279	356273	5061161	3388352	1402134	672879	2822497	4202556	210492
103.131	5673640	3562959	6075022	4717297	5095897	8471378	5055679	3221348	4900472	3704624	6195940	4497531
103.131	3535199	4024994	6023575	4167819	2344899	3687634	3700809	3837666	3399984	4832469	5730133	6620887
103.315	0	0	0	0	0	0	0	0	0	0	0	0
103.8	0	1094256	0	921390	0	0	0	645016	2778875	891437	1568566	1272367
103.823	23266525	11605792	31683052	14489723	14003493	0	0	0	14149905	4.35718e+06	37929455	4.33112e+06
103.956	65605088	49548456	2741539	13365270	9500481	705690	457256	4774810	10063653	4631224	6086044	3681828
103.956	17429371	19180117	14174733	14975721	15823311	17788002	14930024	12380058	13243923	8620107	9747632	10626096
104.03	5132541	3654836	3657470	1721303	3735535	1662198	1996049	1515021	1091948	4404607	2773778	7365261
104.053	4656655	0	3198750	1450280	10410400	0	41613584	31502002	40183477	0	0	0
104.058	0	0	0	0	0	0	0	0	0	0	0	0
104.071	67415216	63271233	14200600	39424677	32496986	43979281	38970777	34352551	29875325	33543736	28190185	28147392
104.087	21742670	30089664	26055363	35370616	46967083	26987382	39498961	31458487	53813162	34763098	38247579	34581530
104.09	9866566	22922693	4137348	19353725	19653794	0	0	9647456	26810288	36645987	0	30512572
104.094	0	0	0	0	0	0	0	0	3.87942e+06	0	46655744	0
104.1	19645209	23067890	19146432	24078771	42029331	16219204	27138553	20295632	40221155	24704995	30974636	30613255
104.103	9789088	13174005	10535528	9921081	9476532	17292270	13289529	1.22841e+07	22920240	10701688	6803052	9183716
104.105	0	14233138	0	15480663	0	7.27187e+06	1.98981e+07	15148080	30205115	1.75483e+07	0	0
104.107	5255271895	7066823344	5336177146	6757295446	10274153513	7290423830	8707172278	7239600716	10597478297	7836082895	9397105150	8482743807
104.109	20927407	2.18715e+07	0	25767849	4.15548e+07	1.76492e+07	2.72737e+07	0	37760853	20236861	25045690	26573450
104.111	10626319	12004673	14051549	7401885	19612810	10111016	10602235	9076048	22488881	8468373	11212533	11416521
104.113	23806523	28608680	24330459	32356407	41284169	2.41883e+07	32683552	31992290	48766542	27859823	36046288	30367734
104.12	0	0	4688910	0	0	0	0	0	0	0	0	0
104.124	11857753	19825700	8203791	0	1.07989e+07	0	0	0	0	0	0	0
104.127	28163470	35884616	30995974	35615624	50088923	31595796	40643773	35044367	53029956	39125785	46524020	47913560
104.298	0	0	0	0	0	0	0	0	0	0	0	0
104.392	11917850	12254644	8197487	11010652	13457531	0	1.70883e+07	0	12397231	5199005	8593657	6662565
104.66	0	901148	0	0	0	0	0	0	0	0	0	0
104.816	174730551	224885563	82117996	144242804	184039708	152595656	175763066	183535124	163768545	216047561	192305200	185504481
104.992	11459165	19889121	8688723	13945721	15124423	17320101	15545008	13014762	14624913	18254122	15468021	9368609
105.025	15041912	22173305	6841086	15668558	12186215	15011471	19132453	31974133	17718898	21623918	19631517	23785426
105.034	9892105	8511501	3989752	5729540	10331143	15316224	13768528	12306953	11152565	12305789	11292848	8906426
105.039	0	7148781	8658941	16025476	23026658	9115419	22047149	10704647	17687678	14002992	16010627	12029880
105.064	17704286	23497221	10923671	15571365	33281686	20461391	24681621	23668963	19449754	16247072	26699508	22456272
105.07	12453127	9898886	10213091	11094067	14029682	20994218	16234955	14799219	9726683	12994964	13428618	14173229
105.07	9793151	9888991	4828154	2378105	10053390	6271711	6646789	25210903	9303903	6087133	9760102	12610793
105.07	25311024	7801965	4273856	5845046	7731474	4104551	5307926	6991827	10480348	4656952	8379058	7501065
105.078	12783603	19566944	8677071	13556141	28649510	13030133	23185353	2.18408e+07	25987248	17348382	13643465	23853673
105.084	530321657	865600966	450110758	641684196	1055469043	1182152651	1142071916	1043008747	972867866	1089612159	1089673168	1053913028
105.086	229068971	2.85726e+08	0	0	0	0	0	0	0	0	0	0
105.091	101963611	137633816	82365459	129655678	188284593	199973848	170114799	176608394	160236632	187583309	180719667	164704969
105.095	0	0	0	0	0	0	0	0	0	0	0	0
105.097	525120312	675189305	322842736	479762332	934949248	922804549	854583295	852306518	764542574	880521215	846015506	764962124
105.1	206807609	388418587	182124246	211047307	354554817	352706645	392634687	416719184	287064303	297201205	257795362	454026588
105.102	0	0	0	0	0	0	0	0	0	0	0	0
105.104	91284544515	122000000000	62137168404	91070591992	156000000000	158000000000	158000000000	145000000000	135000000000	145000000000	147000000000	141000000000
105.106	0	760713439	0	0	0	7.6011e+08	0	0	0	0	902825396	0
105.108	202878538	2.95531e+08	1.59004e+08	1.97209e+08	2.53011e+08	347070714	305802072	0	0	0	0	0
105.11	626759706	857085140	437183392	606899759	1057953897	937605856	1107482885	1004171291	833859986	1008088954	993374604	980629911
105.113	0	0	5.8708e+07	73484636	0	1.24725e+08	1.05499e+08	0	0	0	0	0
105.117	111111198	152354420	84688747	120915219	190935292	189313737	179094891	178017105	171426156	176305103	176783555	182829044
105.122	244544504	0	0	0	0	0	0	0	0	0	0	0
105.124	528188841	924141855	454794676	646279009	1159481166	1202919216	1166164770	1060907352	1024423309	1091933240	1087971312	1061480459
105.13	15403071	9567214	6090207	12590319	26848359	26863102	21685469	20379460	0	18909699	8884610	14350887
105.133	1.36458e+07	1.32817e+07	8.61004e+06	17008050	24802601	25712254	27316226	15251022	23732921	16813667	20220370	19623970
105.144	12963687	36995371	9975518	9900494	24585430	14168702	30433815	12719066	23243448	23124052	17677974	32361703
105.183	15686401	22755431	9877878	14452123	35361191	21070814	14865406	28438963	18010304	13031129	18453041	22400226
105.22	1478803	3145070	704912	2999639	1977208	3407174	2876592	4556288	3862847	3718593	3204358	4799808
105.393	178634696	229553257	79537051	144996090	186019035	152823436	174152321	185569244	167356754	207558544	184427618	196771204
105.954	7523548	7587160	4230974	6028306	4385239	8617623	3837827	6318647	1679949	5555894	6192275	4679928
105.954	27487283	9053660	7962208	5380079	4450071	12121436	5560215	5476165	3825863	4853597	2686340	4273509
106.05	6574546	6972698	7446723	10077608	16464606	3690353	7110148	3607709	11871791	7849190	10607870	6308607
106.05	40253141	65047196	49578395	73753065	81844058	37522329	69258377	35707894	105893787	54777178	94023841	62634778
106.065	5272961	1040616	6458417	4123960	7148702	1471731	10592231	5525796	6260019	3392832	11454555	7132195
106.065	2088926	303037	5165956	3567849	5186203	4167218	3148122	4391493	2191435	980792	2149073	3426413
106.065	2792017	3932674	3523671	1973133	2767367	4759624	3895495	7068878	6139814	2820962	2598666	2926039
106.068	9552996	16001251	2474966	8220533	13837000	22088811	21450396	19022606	18343191	16130612	20561123	16948312
106.084	0	0	0	0	0	0	0	0	0	0	0	0
106.086	9147888	10859623	7463494	24642251	18576351	16144614	15633532	8710234	15039483	9260079	14359363	17151651
106.087	16510178	33272003	17223901	29325561	44053456	3.02767e+07	34695691	33877688	32463364	29939516	33552593	36057562
106.101	14026348	21551175	11911595	19416675	21045330	23129811	22755550	15811152	20522462	22873622	20255320	23181702
106.107	4947303272	6645854045	3424470758	4999344096	8546405954	8763691253	8591165361	7939995487	7392395713	8066205411	8096386288	7824638686
106.11	200884890	252821955	125428180	182515079	342165545	331015862	308228954	288305357	273431328	313418921	289512327	290408117
106.114	18101097	24561529	11287832	21522310	36557523	26086006	27755769	21912964	34267991	25907003	33896331	29563856
106.128	17733869	31020796	15571601	25552088	26948102	35807696	34279639	34736501	38740261	30421757	36048015	35971819
106.276	0	0	3494214	1812136	1360794	1169585	3.68889e+06	1602836	4029969	1456081	2739756	3958937
106.588	3744291	291611	2483569	507905	1095927	765862	1064257	348439	1535211	232433	808616	531344
106.951	19317436	23333454	9438999	12086757	22251735	33145163	28767804	28557083	25222753	24655224	30054889	24823142
106.999	11806061	16251033	7725279	11788768	16970337	23359732	26470971	21156878	16770327	19440552	23714452	20310573
107.023	1585184	1809746	2541913	2131384	15180172	3839533	9211550	4192461	19423277	13204619	18832449	14673863
107.049	6056705	3703627	4602869	3312995	1956116	3596455	4374678	7588929	2492064	3942643	9291620	4052152
107.049	5748820	3455339	5276725	5139406	1804226	5603725	7502380	11361027	5669028	9131967	3824048	9442769
107.053	1549906	1960835	2397539	2694301	3312739	1897878	3542683	1944494	3348431	2170199	4410396	2930567
107.06	5160632	10140462	7183457	7129979	11781386	3410256	8143007	7183713	6481646	8855614	8878500	9847294
107.07	7642924	7378579	3983670	9165630	6024473	15419315	14648885	12999461	11869269	12335792	14277654	12334637
107.086	16195189	14532712	5018058	4697584	7101650	6679576	7540760	10637095	5678988	5616752	5863333	9539933
107.086	8814622	15666106	1286931	10273442	12766364	23629652	15948916	15437263	1086100	15518501	14557401	13462571
107.086	21965223	9176915	19015483	3832971	1699694	4935951	7125965	4599369	4.56097e+06	3790510	8303854	8951553
107.092	1354435	537899	4675802	494287	1626584	1744900	2123627	407464	1505914	177411	1520362	634808
107.108	175893945	238183385	119746837	181509909	301666807	321393722	306411878	298712467	267010657	291711905	288962970	273339795
107.111	95582150	128767005	71983917	106958778	174730385	170613703	168890302	154168296	143871108	152815720	166214562	149459485
107.173	8.13954e+06	2563792	754710	3445237	11491887	2343284	0	4292360	3307545	3200112	4285332	4541197
107.196	0	588925	7.46473e+06	2162017	532508	3145138	2965732	3714670	2514327	4011968	2749374	1739726
107.462	0	0	0	0	0	0	0	0	0	0	0	0
107.672	3248873	7225263	2781697	9735596	8166593	12569176	8530157	11704026	11136536	9939127	12046169	14820722
107.727	1882224	4572862	2068310	5391806	5251306	6978018	5829836	6402868	9255230	7783039	7097273	8802160
107.967	96237168	159506099	78077507	144650377	131037824	167405552	142757403	152723649	142564732	142607552	128435653	145867531
108.026	0	16051175	0	9057434	0	16333505	0	17364297	0	21459184	0	20445693
108.044	10357428	4678634	1709609	10650011	11596573	5406079	6266554	4658973	907689	8574421	9163380	8209077
108.056	5593848	5601370	2764405	5413391	4137561	4835257	2334001	6956370	2788429	6485781	4120032	4038664
108.056	4429785	3473077	2643177	2395003	3669650	4568822	4384454	3795716	3940003	5000774	3472251	3483259
108.057	8857854	9047524	4077512	10241031	9868185	9173486	14067904	3818396	13462344	11092667	6777655	10446811
108.081	5092131	7525388	2086531	3445317	3299447	9404569	6410826	11127856	12019316	11779907	6740178	10469600
108.111	948626	2635428	6133505	733212	2052846	1179780	3829806	2001791	3384927	2388191	1242788	1233547
108.111	4728372	4541120	886367	1242083	1671642	1390268	5167706	1660678	4962948	1266523	1764679	2614423
108.172	5046430	9023786	2928600	7129121	6819193	13519261	8028688	11170336	12618261	8835691	11412619	10736397
108.277	0	4491127	0	2489335	0	4510500	0	5187381	0	6294859	0	6575879
108.311	0	631954	0	1332976	1.37627e+06	1.52306e+06	0	1270728	1824836	992876	1130662	1726474
108.397	3840806	3195688	2994210	1215090	0	0	0	4445155	0	4.54491e+06	0	0
108.525	0	5278420	0	3744177	0	5605448	0	4464689	0	7805749	0	6369929
108.671	1071411	3591349	764417	4888846	1606351	3800831	3214702	5178621	6222870	3729642	3234705	4505164
108.731	1118987	1949501	3029421	2317603	3958928	4407777	6587216	1743505	1624407	3793394	6743330	2201567
108.731	2904929	1673331	2479234	6492506	2092134	1449130	1669932	1640998	1278138	1696899	1183861	1185039
109.022	10896445	7700947	4081802	1686119	4984178	2954579	3383070	5303463	5054823	1094110	4522573	3432277
109.028	80165721	73965857	195138829	81506650	239767069	146916515	167144130	99709176	760450664	95220006	195654648	90432007
109.043	5061104	2675816	2225660	6761151	2583045	2953155	2549008	1766429	2495710	5790966	2061627	7143044
109.043	806150	2778928	1413007	7239447	1795101	969105	868966	1997207	3972993	879595	1548143	1273821
109.065	5019353	4602174	10932077	13561618	5506258	8325824	6817187	6136654	9328709	6627582	11229139	8147105
109.065	10998113	10329968	5915303	14630249	12453481	10779108	13378966	13817027	7354142	7777056	13438307	19633654
109.065	9784940	17721775	9364503	10540124	12904815	28023115	20426678	22716571	13930821	15618773	16685973	18275600
109.065	2546427	7803138	4463645	5147574	5278560	9497895	2464142	7263614	16775779	4207322	9863939	8328000
109.076	6443503	1606228	8167205	1010174	10236775	2836717	7483251	6817943	7612518	5963503	7021597	6681293
109.101	17971331	17628035	27865550	14460416	31521528	27859182	25195015	27427013	17665879	22076791	15531054	26747481
109.101	45583120	33173551	6077199	6072611	11093964	7432915	16306514	6520097	7823678	10999830	12166574	18325581
109.183	0	0	0	0	0	0	0	0	0	0	0	0
109.522	10828037	12053461	9678408	9674164	7413191	9729867	11671844	14688023	11547848	10356858	14028878	15672102
109.522	7835244	9658515	6427611	8898259	1961808	7130901	5929883	5322755	8185824	5617636	2692525	8708467
109.763	0	0	0	469910	0	0	0	0	2391061	0	0	0
109.917	0	0	0	0	0	0	0	0	0	0	0	0
110.009	30003796	65241499	53286623	93504534	62761279	43907457	46821099	42181041	93525228	50928937	66171621	62310249
110.02	11852623	12573297	6661872	7257041	7028051	9225927	8935299	6130094	11137856	7849646	8843862	7192003
110.02	39616425	24997281	14987887	12337148	18430565	40405386	42441090	62799487	51473859	63690029	31060155	78706112
110.02	45974174	38087984	68958623	64250012	46952857	9473808	74140426	57516263	45419082	64126480	63243590	66111414
110.027	8712941	13185760	32463018	24390830	19863089	4952346	14059102	9326727	35971346	18133143	28537453	21181559
110.032	8830967	7798103	9797370	11252273	47576385	8202209	9431414	6265467	23259587	5488843	20402629	9113131
110.05	2029117	2268198	3668266	3691388	6143712	2418419	3200774	999636	6696034	1539024	4768106	2669031
110.052	0	0	0	0	0	0	0	0	0	0	0	0
110.055	2841791	6111029	2952417	2942367	3733763	3290093	4231527	4846144	7801148	3699987	2560926	3857716
110.057	0	0	0	0	0	0	0	0	0	0	0	0
110.06	18049466	15779060	12356696	12436645	12706492	13526559	13678180	12906594	11706306	11686430	11242968	11674020
110.064	1472161	1485224	1997713	2027776	4352484	8566739	2397510	0	4853954	737575	2758078	1650998
110.067	0	0	723077	3033487	1896598	0	0	0	2624374	2.05276e+06	1.53997e+06	0
110.069	5099462	510130	2.07025e+06	3.00428e+06	1886364	0	0	0	3652039	1464192	2097738	3.15668e+06
110.071	456544875	627493624	810443064	734370882	1335992461	443262761	907125086	385557415	1479474355	590252065	1112708161	700185123
110.074	0	0	0	0	0	0	0	0	3.46119e+06	0	0	0
110.076	0	0	1281402	1713149	1.93982e+06	0	0	0	2314473	0	2151367	0
110.078	0	9097449	2443886	2995399	5597289	0	2405835	0	5323126	6441517	3641287	1937674
110.085	0	0	0	0	0	0	0	0	0	0	0	0
110.09	0	0	0	0	0	0	0	0	0	0	0	0
110.093	1856768	2435423	3342760	3136104	6156545	478131	2943510	1176636	7073423	1757716	4944878	2213916
110.18	1552396	3864764	1333426	4696734	3953821	7079954	4688055	6812289	7382926	5075624	6512585	7522153
110.184	0	0	0	0	0	0	0	0	0	0	0	0
110.295	0	0	0	0	0	0	0	0	0	0	0	0
110.306	937178	1688293	982410	2461074	1342638	845124	1477729	1155250	1733891	983440	1316593	1051515
110.306	1783195	3479208	2688620	3060539	5611268	3624681	2583531	4165056	10407245	3148436	3133267	9395907
110.306	4596260	2093490	2222175	5362597	1695613	757172	1633900	1643157	1716534	1518072	1315115	951653
110.381	0	0	0	4.02924e+06	0	0	0	0	1.42396e+07	0	0	0
110.522	7551897	4342567	2523956	1958681	157734	4532247	6496031	7605328	2491097	3920456	2584484	3417329
110.522	4006116	12069092	7097765	3289154	3781364	7332237	7843969	4109853	3405463	5476854	5636416	2793324
110.679	9938804	3160211	1438044	2734782	4188662	3034482	2885287	22929048	4795486	3727096	6421282	4947559
110.768	0	7.60993e+06	0	0	0	0	0	0	0	0	7.57707e+06	0
110.773	0	0	0	0	0	6.41254e+06	0	0	0	0	0	0
110.778	0	0	0	0	0	0	0	0	0	9.77849e+07	0	0
110.791	0	0	0	4.30139e+06	0	2.19733e+07	54605819	0	0	0	0	0
110.808	0	0	3.89212e+06	59886811	0	0	0	0	0	0	0	0
110.945	38987400	4929791	2626681	12102533	28942132	34555779	47476931	6333085	44308126	20853178	53174468	9408106
110.945	4389142	5056177	1910628	3650017	7264110	2385775	6515285	5499780	6025968	8830288	4015414	6992493
111.01	3338217	2206272	2999307	6533406	5335521	1379281	6637896	3456547	10937086	5077883	4392837	6366223
111.02	7566933	8479587	6796132	9164306	6217264	7151711	8420428	4034500	8382008	10050588	11113413	8942169
111.02	26921744	26320178	19424730	18425090	27349786	35441571	40202731	22403211	36130546	28227449	23038021	23735910
111.02	37894272	43909558	32302267	28687563	23785759	35313210	37802434	29281614	31324899	29038508	33742495	32823109
111.039	20032596	45388589	49312470	55976689	104481353	93428847	140334038	146390952	178165854	90522447	83248027	94049174
111.044	11117700	11851826	14189420	10425079	19216258	17947852	10908605	11404084	16992573	9578585	7287429	11850285
111.044	5112885	5209479	539876	4511543	6266310	11984079	12275167	9355648	536900	8408926	8984032	9173912
111.055	46422625	52327545	4050458	4804620	6474546	50418544	7617512	31591901	6332278	1234839	3430208	2730225
111.068	6517117	6081139	7438805	7141008	12557079	3919787	7876692	3635430	13920522	5228339	10760718	6430010
111.075	27032831	30989011	41116939	41009769	70829430	21463346	44761676	18290731	77346450	28953789	56901275	34457700
111.078	0	0	12604080	0	0	0	0	0	0	0	0	0
111.08	10666048	10446250	3311070	5012739	4769946	10567081	12001743	8556271	7107025	7818703	9042904	10951771
111.08	11140768	16777241	7636005	9617704	13357842	20125084	18758457	20868408	12476668	14257457	15864324	12709258
111.08	12535673	8380234	8024525	19010296	7170728	6326192	30044446	5125450	4695631	8870252	5151334	25855322
111.092	10079935	6879673	10382103	10470270	13003568	6347785	11418119	2241616	10141653	6753768	10910741	8968113
111.092	7549225	10577096	2303608	133377	5141519	5092778	5323701	4188656	4224916	400220	4514933	6205581
111.104	2748556	3082550	3131540	5372723	1957640	2970351	3288816	2808462	3105797	4395400	5987233	5407077
111.522	2640382	3402301	2172285	2238311	2608594	2279652	2334423	3875334	5567774	4208434	4791915	2548447
111.541	3756656	1792339	3834643	5343167	8403071	8015548	11423032	10689914	5533817	10867208	10855086	13465406
111.59	26382811	12618826	2612692	28008569	27024170	11843264	58864254	7063967	12910878	48453259	20844958	9406186
111.59	7830782	7213126	7536503	7449042	11214026	4483962	6851636	5908855	8211141	6519811	11400740	7270069
111.915	2505281	2038081	731386	1578330	3304803	1812069	5532577	2032581	1431266	5079138	3951478	3075209
111.915	4244345	3707340	3699424	4879425	8678730	1759235	4152670	2915858	10438981	4377806	8768985	7311718
111.968	7496313	2174404	4945715	2923863	3806370	3135636	3264887	1663826	1622409	2693882	1835333	2756472
111.984	15188164	10196380	5345001	3653119	4264071	3720093	2736860	4224281	3720326	3251176	2827325	5796911
112.006	2952577	2602450	5777246	9596176	6594310	4594769	4811640	6035463	13236156	6969448	9265924	7992149
112.018	16057325	18001311	14662941	11376740	3425107	14378573	16354312	13515022	5096935	11242572	11909942	12984088
112.018	19168904	14488896	12059860	12343862	8755837	17250897	17868894	19466757	11877261	13068037	14549334	17466466
112.039	6583839	9299089	4684929	4610754	6790886	4847656	8125431	4153391	6319098	6475639	5011962	4298083
112.051	19559902	9560513	12064312	11640669	16433758	19237751	22450090	18088514	18430316	22811547	20164972	18676952
112.052	0	0	0	0	0	0	0	0	0	0	0	0
112.059	4363585	5694735	3840044	4284753	4046381	4835664	3018411	5773395	5006445	3455409	2078484	5383970
112.062	55431949	48307428	40593340	96857722	50038353	193348657	93014456	191955112	72501607	193752005	97235459	2.42923e+08
112.076	34308373	14145357	25479712	7542248	10402854	13735977	28383662	7972508	13678685	6149350	8985267	21815411
112.076	11800589	9863814	9401129	9020181	12105200	11830314	17875625	18482400	10970392	18464933	13555312	14126046
112.076	6751137	7949205	7427287	11090950	6708630	14626325	11951097	15021548	9194722	6832139	10481939	8741170
112.078	0	0	0	1.01901e+07	8915444	0	3.16423e+07	0	13053548	0	0	0
112.087	11376176	6740366	25226625	16452746	15237562	7210342	12932710	7047911	17439402	5512350	11085922	8028514
112.089	4.83357e+06	2993328	0	3936108	6543220	5384583	6770183	5312521	4455455	5610026	5676639	5799531
112.112	5991814	10379999	9508081	19192105	11938626	20877233	11330041	17309974	21114326	14020706	18337256	6747825
112.112	13104599	14616254	57818562	76069853	37160185	16851667	18027977	25229692	96928590	24155270	39868974	9602455
112.518	0	0	0	0	1245740	1758956	2498091	1069813	2682543	2609404	3455579	2981799
112.568	6276650	6928608	4913617	4334038	8566751	1793322	3791811	1722374	3042594	6357748	3997655	2820397
112.677	0	0	0	0	0	0	0	0	0	0	0	0
112.85	0	0	0	0	0	0	0	0	0	0	0	0
112.874	0	0	0	0	0	0	0	0	0	0	0	0
112.888	0	0	0	0	0	0	0	0	0	0	0	0
112.896	7880178	19607959	4.47991e+06	8420287	12561510	17014702	18196696	10936284	18203273	24851126	1.79111e+07	12111099
112.897	7714217	6345909	7415750	8065915	10378330	3841981	9887747	2236676	11046568	6641941	8774928	7138296
112.903	0	0	0	0	0	0	0	0	0	0	0	0
112.918	0	0	0	0	0	0	0	1.16115e+06	0	0	0	0
112.967	4534341	5958575	2369402	3905772	2936954	3973897	3412741	3937325	2546237	2391262	1341576	1971921
112.967	5818366	5499250	2106548	3894957	3650042	1644527	1584480	5162955	2440256	3542315	2795843	4497578
112.978	16192326	33169377	16147493	21321216	42650889	65022872	77955206	36250216	39378091	77917943	44093106	47234329
112.978	18670299	34955748	18754323	8628574	11832009	11099688	11374158	12195057	9764045	2373675	12618831	12684141
113.017	4581006	2052692	886805	2234443	5921207	5091069	3825436	1778837	1011964	2586253	2688393	1140825
113.035	5533476	1530599	2992467	1659805	2655988	4929037	7457848	7311233	8074505	6029178	7384155	7416035
113.046	4414807	4287724	3605486	3283382	3968429	3486635	4037803	3508270	4517106	7135528	1284792	2567533
113.046	6609433	3780267	2218098	1928079	3117860	6668826	5030828	3790274	6163606	4930467	3318057	2946555
113.06	4998625	6687690	3205644	5139753	6621530	7350687	7340453	5131347	6390441	8061323	5318166	6424085
113.06	6442639	8501702	3565788	10474271	7347117	11078250	8121095	8362658	6464671	12298161	13694049	11020576
113.06	21169955	8821823	19312550	6367105	4221677	5543392	6095553	6147170	6280966	6195134	12242139	18418803
113.065	3799359	1863898	3596418	2397145	1951993	2858680	3732967	935471	3903495	3013123	4146431	1831827
113.071	10627916	9297171	3615224	6061746	7676764	7225274	6548661	13275953	3913844	11319705	6401178	11984122
113.073	6424823	9298601	5410452	6698260	8494045	8315585	13885700	9467808	8422019	13341293	11152663	11326360
113.096	3260490	2910886	3454205	2273128	4514008	4136613	1098791	2041621	3387364	3564344	3836176	3222656
113.107	22453230	14885261	11035152	16508272	16572931	29152291	16331994	13304658	10778836	15932788	11399224	1151015
113.107	17872678	18990209	5368921	12322755	12346430	7509631	22099107	29531690	12015097	1463756	46983507	9727278
113.115	1.77601e+06	2677581	5443858	5805905	2261589	2024361	1325797	2803281	6001673	4059317	3210795	1664560
113.132	18871358	14194198	8302862	4686667	9624559	10453368	25226993	8742552	16058298	15974448	22215287	16974541
113.228	16400439	12994742	15809911	35497885	14683801	37081151	12568354	11757060	25892348	22761479	13681284	29112009
113.228	1124333	1183285	1014458	1373427	6138387	1595498	3421540	1047696	1005282	1210166	946240	889748
113.228	1840533	1272851	1687142	2996317	2136286	1788852	1339606	1564069	944383	1789449	1115577	1137652
113.307	2326764	2521262	2041064	2621534	4691852	4055543	6503809	4074658	4027924	4383569	5001786	5949757
113.585	0	13745449	0	2.1405e+07	0	0	0	0	0	0	0	0
113.893	39238402	12737626	16182153	3546240	25417007	16859722	19188703	41847141	46698176	44479488	14085595	40273386
113.893	2373643	2348168	1723475	4869401	2337140	1890909	1538139	2005342	2042888	2319959	3989968	2873080
113.893	4580781	4755108	4979135	7904849	4566929	3661154	3638775	1781416	5761436	4139449	3737613	9481563
113.893	3147009	1595077	3241121	1251742	1555602	2058870	1561391	1458478	2595723	3122263	1804908	1758914
113.964	3778817	3788399	8983255	9590510	8543912	8300710	7626860	7461147	7161410	7880728	10064905	8431687
113.964	162768858	0	64832234	45247726	45353911	51386121	46559723	47901771	37844388	40632297	39826828	39230534
113.964	10221498	10051684	9390154	4233388	4782756	11039636	3339308	12108298	2427529	7768064	1877382	10520448
114.032	0	0	0	0	0	0	0	0	0	0	0	0
114.044	0	0	0	0	0	0	0	0	0	0	0	0
114.055	26787897	39905834	13012159	18517000	31628865	29979118	24712693	27683483	31892737	20735829	27695791	24154993
114.065	3823992	6824792	3586190	1280891	3307467	2816215	5549721	4015210	6740868	0	4055467	3049887
114.065	5074534	3951206	8025158	2371685	6481982	1903750	5296403	1081542	2306240	0	8508881	7228133
114.066	43006150	40782992	33042358	28829289	25730156	26518428	23412116	22039545	20257296	19142160	18745677	17321636
114.066	141403385	119212493	102559692	66216316	64202978	84363640	1.45352e+08	163238156	76198659	2.11257e+08	107048986	159275325
114.089	0	0	7.78862e+06	0	0	0	0	0	0	0	0	0
114.091	67257216	72496014	54680916	46591033	41987526	72588814	69202965	61879830	63016039	61532281	62904360	56623628
114.091	89836228	95630555	72461668	100222066	216164512	280740584	2.04449e+08	165446870	142765471	209984119	139662243	53714580
114.103	6413841	5351745	4675928	5065248	10777283	5182448	9947638	4027636	9391806	4585832	7742800	4562587
114.128	3378438	1011563	2378778	5170036	6507181	5547772	2993064	2917120	6078430	3082665	2808829	1334696
114.227	2812363	6672063	7640885	4248118	7266170	1609989	7249344	1875389	7962691	5345925	3259334	7238653
114.227	19523487	37473263	10344346	15635200	13597929	24041224	18135845	36097913	28015290	24526877	36828816	22228343
114.228	2007614	1785737	2075459	8924911	1636465	1730934	2493369	2022425	2319523	1631938	2030948	1641880
114.558	1013125	158651	7639305	9922631	6986458	3308314	8240185	5278393	11510973	5541457	6632059	7829592
114.564	4008510	4950474	7897645	7606746	11317277	3338552	10490827	3243487	9979832	1825356	8737548	5871289
114.564	36595302	20784848	14648539	26778980	46089638	23107154	24008226	6806051	50983916	39483353	42029584	47373469
114.893	22583092	2778244	32837773	2618906	6325181	1.60579e+06	3034260	42707087	6202952	3318317	4597617	31917017
114.901	25032662	25165740	18360332	22555939	19279173	50334923	42879159	45824453	52368314	22948830	31645952	41530169
114.901	3531886	3798669	9904931	11304822	12669577	2374132	9067889	2847769	12231880	7075542	9516162	8036036
114.901	2541903	1932036	1363621	615768	1908433	2642540	1456065	1522450	1973416	2099013	2556867	2007813
115.039	1111513	2211384	1125156	2244691	3821064	2848966	2487865	4069551	3351793	2454046	2377084	3534910
115.05	19599111	14132704	7653287	8798923	16072521	1698923	11674611	577881	21416477	20803752	12587695	18658531
115.058	7655005	6832279	6072267	5531062	4059444	3348366	6156223	2585451	6197575	3455522	4455903	2702590
115.063	7094409	12308041	0	0	0	5833283	0	0	0	100371	8.40439e+06	2482124
115.069	4271997	4118428	3356231	1278926	2804655	7143659	5766585	2275491	6662749	5188518	8927053	3932051
115.069	4223739	3679172	3225808	3717739	4298675	3622190	4127841	3930734	4719763	5060825	1327339	5081021
115.075	5590613	13712910	6568466	5325338	7802386	13999865	13592687	12723640	10116018	11972489	11838789	10618690
115.075	6132170	5571570	4607316	4891231	4605206	7012478	9288932	6158117	4886558	6333725	7983694	6690929
115.075	9250049	7099232	18576878	4716445	5036107	3420298	16790440	21120083	9.80996e+06	21302272	10362281	21254935
115.087	16469779	6127020	6028350	6078442	17046409	8603272	10913261	7792060	8978838	11704167	10830353	7537962
115.095	4338500	4671480	2886797	5112346	3652727	5255223	4681174	5475703	5174351	6665553	6716122	6839123
115.581	20257565	34259068	22416882	25743405	38704542	23460091	37537945	53750474	37873732	36292442	37950450	44232849
115.581	6244009	4124956	3394320	10361453	9115753	1570551	8329595	6113458	11083676	7452696	11987580	8061350
115.817	0	1573874	932056	2212199	3555845	502278	0	1491427	6546154	1902411	3773896	3546887
115.957	3824135	2.58219e+06	3108267	276512	3016109	3142445	993686	3050076	1088396	1964514	1466842	2476178
115.957	8628873	17220724	5645077	4898993	32212108	8679394	39117193	16857475	32129009	39833867	45959052	29310851
116.011	4416400	4978845	3929291	8108128	9511287	10439171	13274383	9794778	11678630	5449235	10974612	10143096
116.034	10939194	22387256	14770178	21097613	31702322	12039265	24583421	12632285	33002051	27910488	33091822	29249331
116.047	1919058	2060870	2173190	2016810	1761322	5980201	1394826	473174	2621356	1442896	2330792	1677524
116.063	1106072	2077623	1374591	1.22079e+06	991843	17348892	12268815	259446	2215759	17515983	1925020	873618
116.066	911573	778482	724570	747079	907690	0	473197	0	1247287	513789	872856	1.07774e+07
116.068	1043529	1555878	1.08649e+06	0	1.28063e+06	0	2358938	0	1626600	901579	1141575	663884
116.071	164967499	221040685	167319784	157180646	276448759	78011956	223037103	70895514	213833927	156625553	187028701	150225811
116.076	1041348	1005224	962585	1.21511e+06	1124807	0	891230	0	1038620	501480	759457	587945
116.078	0	1.42963e+06	1040640	1.38524e+06	922646	0	0	0	2054594	0	1636896	0
116.08	6413018	5740505	4335845	8093492	4083994	618658	4275671	8962541	3002059	5393024	3741137	1042527
116.09	5442940	40091094	0	0	10193347	0	15875341	0	7.58544e+06	3891348	0	0
116.094	1745171	2207236	1852084	2328825	1731666	549870	1757309	25017733	2783530	1273006	2043721	1755811
116.107	22725867	24163950	18549964	19446037	23690013	31117164	29276215	25846923	24137065	21554026	25876817	25349391
116.107	58147494	46468808	32394112	29857890	42047718	63451778	52639613	53683758	43015165	972339	50412388	53819166
116.107	26074486	5.90991e+07	21953794	38633258	54099860	45492489	94197381	33007777	47569781	44727413	49279215	40226581
116.267	3378156	1609250	2108126	3592653	1963886	4613814	3824876	5482157	4417952	5736018	5028786	2166622
116.612	3990751	2252661	1424084	2805561	1628095	1439423	5067066	3382893	1706732	1147448	1872135	4266873
116.612	33321914	18318433	17566870	13174556	37371488	32453760	10748196	22653837	36545487	33239317	38336761	47114444
116.832	0	0	0	0	0	1684740	0	4169392	0	3366628	0	1645086
116.891	0	0	0	0	0	0	0	0	0	0	0	0
116.972	0	0	0	0	4274349	0	10778749	4717181	4746054	0	2319253	3811430
117.066	3872908	7502694	838226	3010787	2121889	1491934	1581518	2968226	3056644	3053755	2720694	2577098
117.068	1448203	2295336	1058788	1423074	1470656	0	1586979	11666444	1943617	15149473	1621797	1744668
117.07	6524550	2664915	1975891	2760433	6591793	1788526	2736816	929795	3640126	945845	2987145	5266880
117.074	11259749	11414028	9034851	8700396	12282271	9762136	11176749	8172122	10937388	8004699	10477257	8879741
117.091	6133803	3692240	4220922	5374356	7462691	9746036	11528187	6833464	7133948	3217821	9518036	3424082
117.102	6571504	7613264	4380370	8785606	4572766	9066292	7275083	10723650	9346656	4890726	7130520	10423329
117.139	9762680	6428175	5792011	5088943	2121197	2858413	5347581	3935114	5167041	3329003	2950341	2092976
117.139	14988437	2726165	10321740	1131031	4720042	5323904	8575299	10206097	9524015	5348682	12967030	3597824
117.383	0	1186607	2344365	5887970	2793380	2441976	3474654	1037658	2631876	2075022	2113937	2435271
117.387	0	1451565	1706166	2258400	7981003	0	0	0	2486877	4227226	0	0
117.441	0	0	0	0	9228000	0	0	0	0	0	5501882	0
117.457	5.18535e+06	0	0	0	6371579	0	0	0	0	0	0	0
117.487	0	0	0	48404603	0	87380488	0	0	0	0	0	43303270
117.5	0	0	0	0	1231063355	0	0	0	0	0	0	0
117.507	0	173603981	0	0	0	0	0	0	0	0	107542064	0
117.511	0	0	0	7.15997e+07	0	0	0	0	0	0	0	0
117.527	0	4.90937e+07	0	0	0	0	0	0	0	0	45317053	0
117.536	0	1322450	2.62353e+08	0	6.71462e+06	0	7.0925e+07	0	0	0	0	0
117.551	0	0	0	7481759	0	0	5859302	0	8147193	3804954	0	0
117.602	1.6263e+07	0	0	0	0	0	0	0	2745726	43522305	0	0
117.744	8004955	1616429	2946388	3644155	0	0	0	0	1485427	2268401	1.01081e+07	923078
117.954	1890019	5601792	1706522	2983231	9369156	8953693	10384490	6598756	6616155	9551501	12357675	7636465
118.05	6128017	5029542	5451464	7886450	11095806	5352944	5247003	453559	11880274	8603006	5829318	10126517
118.061	0	1.11742e+06	0	0	0	146283	0	1436219	2.64394e+06	243048	11072279	0
118.062	3332121	5171896	5930333	8071763	8.26313e+06	1406630	1880204	2343546	5749368	4672214	0	5983721
118.065	29806767	28558194	19153026	19849807	9572478	9100046	18703585	13780846	22525950	12604677	13064587	18962506
118.065	102595023	83699299	81924019	55874644	93478845	39666708	109370402	72684174	65127520	63175986	75026468	85252419
118.071	0	0	653304	1176469	0	0	0	0	1352776	0	0	0
118.075	1470829	1804298	1387050	2626029	1287519	1.53105e+07	1432381	11868085	2499332	13878357	1850162	2141494
118.078	2543500	3643873	4108880	6409165	4856535	0	8808582	1.93044e+06	4857224	2116793	2611641	4259051
118.081	1431887	2723218	2692278	4056237	1594030	614048	0	892562	2958323	957776	8557195	1717977
118.084	0	0	0	0	0	0	0	0	4.8243e+06	0	0	0
118.086	531643434	1087536226	943003699	1801152355	1307859838	508636323	566456413	591456339	1339678563	1097957934	862187013	1178292002
118.089	0	0	0	0	0	0	0	0	0	0	0	0
118.091	1602487	2212973	1982675	3775661	3107230	2286841	15151888	825434	2177024	990392	4070753	1950614
118.094	2494309	4455333	3949682	6389807	4473493	17762953	1781477	1080887	6821088	5093149	2705864	3316487
118.102	0	0	0	1408046	0	0	0	0	0	0	0	0
118.107	12028343	14334206	0	1510342	0	0	0	0	23358324	4528480	0	2.44407e+07
118.11	3120175	4893343	5023240	8803476	5855521	1866107	2131595	1987927	5529414	4040627	3550499	5512593
118.115	2216435	2990150	3954865	3148070	2097305	1813631	7105800	5857849	4861128	4977613	2390498	2534337
118.123	2812662980	4122775537	777597283	2176068054	141644531	6012067339	3109398267	5057990287	4607905649	3572252077	3793953608	2304327150
118.13	5432245	5622990	4001784	3910138	2026590	3062209	5975114	2425924	2892479	2863753	3279904	2304152
118.146	6656177	622545	6452110	2240843	2394866	3475759	3363811	6464686	3413523	3875636	3623126	3933222
118.284	0	0	0	0	0	0	0	0	0	0	0	0
118.43	10257414	1840843	1596492	3499651	0	0	0	0	613946	2559621	557180	1410294
118.743	2164853	3007010	6151747	4640513	2337008	1564759	1956236	3346363	0	1457266	0	1609975
119.016	0	0	0	0	0	0	0	0	0	0	0	0
119.035	1356294	2877150	7.15833e+06	2936203	2988267	2850551	2253845	2161803	4956997	4016446	2607604	1609335
119.049	17179878	23176211	16440728	23728403	32512809	28574403	45988081	27088806	22926524	26392356	23097443	33051909
119.06	5527661	5319081	5428272	4345944	6421965	10811878	1136738	7778337	3480491	7865338	9583220	8123011
119.062	12759873	10610029	7052240	4477924	9326231	18319599	21626959	14500289	13710469	19712867	20132373	16978989
119.069	3764697	5849960	1084371	1904260	4750942	6293358	7153648	1793694	1635420	3808483	6106068	4981024
119.083	2807797	5183286	3405424	6723744	4576432	2959096	6861235	3259489	7033406	6488493	3858278	4328496
119.086	23683446	8162477	4669189	5213561	4165656	4190774	5188692	23836986	2951580	4520529	6466707	6134038
119.086	8843004	7716455	1.13e+07	13817771	6390382	12804268	10426658	18963346	6079408	8402006	10551736	10475669
119.086	14364618	14384436	10516321	10438590	1754182	16795626	15914862	12165479	2355414	13800067	12328728	11983651
119.09	6209681	5488038	42828925	87511964	30941494	4914222	4916501	37993735	4595553	45781818	5230857	49666539
119.093	768118	0	1776478	3319534	0	639335	0	1.43954e+07	7673145	1343986	0	9.58486e+06
119.118	10689163	11935714	11342600	8201250	9079854	9114088	9783712	11219994	7474630	8147560	5636050	8899378
119.12	4.08406e+06	0	2910183	1849312	4209910	3877213	4115349	4139645	1038591	3011877	4380315	3067955
119.925	0	0	0	0	0	0	0	0	0	0	0	0
120.003	29302547	42278877	37828278	34404562	30449953	22549734	34376629	16968050	40719971	37885021	49025433	32691145
120.044	4492439	5864182	3476419	3729930	5215851	5852600	4428450	782409	4832820	3886765	4622276	9436126
120.056	18948207	11261921	14456889	9852902	15201323	15918170	23628162	20655278	14915947	17871170	20948519	23592550
120.065	12223878	81515998	0	216006540	186016198	101252030	128979088	102177508	307673446	155599298	195504718	109041809
120.081	6465663	5326744	4336513	9236403	5325525	3922691	4303145	8600462	12095471	9358586	11642453	10679979
120.081	159479440	166700836	221121971	230069837	247236791	93854107	198078434	96487586	351225966	122983029	243988201	151312413
120.091	2621665	3854099	4137397	7599981	3648465	3401840	5.76071e+06	2629334	4944851	3353362	3383443	4482899
120.093	1.64216e+07	12260905	1199674	4505361	0	38265047	0	1.88959e+07	6.41239e+06	0	0	1468456
120.102	4268076	5362478	2830805	3498031	4182841	6126936	4865569	959542	5416450	3886068	5082759	1371680
120.209	0	0	0	0	0	1268123	0	1538926	0	155803	5258999	4102425
120.478	4176314	4365800	627190	0	0	2831885	214149	8350630	0	0	0	0
120.966	4099978	3185110	2325711	3678949	6515136	3024298	5187467	4072917	8173538	5926016	8273602	5295007
120.966	1976026	2188753	1974864	1307252	2669578	4612645	4248793	4503588	4016714	3465607	4573259	4166588
120.987	9743797	13242213	10431236	18034274	17885531	22072382	14415416	20936727	20166090	13569057	22512625	20675888
121.015	10375790	12193781	4884295	7128716	16907617	22235759	21624330	21535653	7756273	24542921	21082348	19750544
121.028	5862743	4099846	1937640	6317545	5428310	8594922	8645626	6234834	3512775	6522489	5988459	3727579
121.028	27664543	21769049	14187386	8123355	11366685	14551614	32657683	9708413	26802657	26510679	30180696	24909918
121.028	4902737	5023969	3180762	2011090	4517899	5388869	6203935	4018632	912392	5972045	5830370	4591669
121.04	7121654	4574117	5444641	7674198	10895804	7468168	6328126	9012952	8354804	9295217	9413293	10088834
121.065	3494147	4827721	2545188	3095490	3160889	5028719	4460108	11365075	3593630	4029928	3262854	4216059
121.065	2578487	3052948	4492712	4960626	3362577	1769147	8261816	8294312	6953732	5757516	1525107	7210279
121.069	1459649	1527674	7034803	8453279	6954329	3421977	2472946	2503907	10149237	4960277	3956952	6480296
121.084	20944025	19812943	18352954	17944409	18152603	9.49922e+07	23868211	2.21141e+07	25896731	36367290	14594386	13757259
121.099	7.00252e+06	18513146	0	0	0	0	9.79717e+06	28553812	0	1.47814e+07	0	6955685
121.101	13815025	12837657	5234839	2719356	6061075	9875206	14863780	6356368	7215786	8154119	10838911	15524896
121.101	14227257	7714349	23772474	4703298	8096145	22072679	8486070	7211354	5677636	660365	22611754	26687491
121.189	0	0	0	0	0	0	0	0	0	0	0	0
121.25	0	0	0	0	0	0	0	0	0	0	0	0
121.974	17555895	22564212	15933985	30398395	24694526	34094856	29065008	35788134	34585045	32946405	31286232	33450100
122.027	2012010	5800080	1497478	3735266	2066167	4588074	1878608	2172216	4980658	2738009	3092696	3236951
122.06	8500203	7217160	11688911	5937210	6534546	17019312	7952772	15607619	9003113	13553608	14150310	12123851
122.071	10520248	14509621	17159617	21333874	20393609	4240136	12857412	9585879	32968898	16905446	19880113	19441107
122.081	660024485	115669087	314645776	128647102	178064760	132174497	99728182	90168787	113377888	46243013	58037225	85378353
122.096	10033152	10715875	4753141	4849651	9274708	12919357	10387010	10840157	10987605	11763624	11330488	7923297
122.096	10122030	10157447	5651147	5320786	5183526	6849599	6381217	8068834	6042344	6253136	6473215	7513364
122.162	332469	1618872	169976	3220753	1859769	3899290	1093324	5773514	5807297	3590888	3850781	4763441
122.216	537581	2418033	8132154	2975581	3160810	2759356	1187826	3590110	3506902	2502926	2826080	4120399
122.547	12366824	6661226	3179496	138649	5179213	7720306	10296251	4622493	8079655	9727933	9977313	10735890
122.547	111550	9834630	18750788	14368294	25531338	17433614	35158228	22599620	21459108	34382071	37259707	49834327
122.661	806149	2612824	501026	8315327	4.69746e+06	3687505	5411118	6194917	4181772	3665416	5114550	5361232
122.924	23045996	28116870	18113202	18990613	23222241	29544231	28564488	31217939	40331683	32729315	40278451	33654262
122.984	2023007	3545952	1965894	1692195	5044526	3284505	3452770	8252157	4123205	833331	2901834	3526440
123.03	9026069	16233676	10480590	11295927	12163080	9645596	18429530	5354941	12790685	31537672	12385348	9735531
123.03	14093659	18694313	7352849	11549045	19349125	30715788	26799559	30674321	12245962	25132405	20095297	22220874
123.04	6507928	61416876	228758440	314412290	194977586	146315390	151037128	151192287	359901245	174013100	238137165	253244924
123.044	7913262	11004481	2770785	5898733	4963764	11262940	1.1653e+07	10140035	1818974	8185212	1578175	5794181
123.044	26415389	31617228	24938551	29994098	27525638	33792579	42201076	54766249	33918677	48433595	40710865	34500320
123.049	5.04811e+06	2873741	2758651	3084736	2466117	3861792	3598366	5236849	3906547	5076008	2563291	6466477
123.055	78369397	153499977	141536780	214379570	186194409	116858287	136160939	190899999	262167448	236640495	170560956	261218952
123.055	181140713	175674493	193032500	208189751	242480705	342873409	278057217	255313217	208910864	242552663	217794763	226243588
123.055	671284038	66241160	425550278	140958557	113051377	118699094	26337581	30372879	85067807	269847577	10978714	306574327
123.07	16292068	18382083	12657184	14510882	19350755	23513756	24439807	22252256	18430168	21434429	17848050	21628750
123.08	30701049	29052620	12194496	11136459	25589669	40471026	45354693	32615250	29359752	38438642	41564949	34290173
123.117	9755730	6855221	3715164	3636020	3897036	4466336	7588189	4018574	4635136	4673834	4838823	4736856
123.117	8718260	5502219	12541258	8944059	7384909	754751	6163677	8584808	4100389	3822516	6005263	3284746
123.117	5197591	6311374	6658893	8676335	3742688	4103037	10090464	10081728	922799	11185154	11632722	8189680
123.92	0	0	0	0	0	0	0	0	0	0	0	0
123.941	12839692	18419955	8266781	11909373	18608616	32212133	22329083	33767945	29401696	24337568	19170951	26704935
123.972	8545230	9811383	5839570	11608802	9380553	14132769	11372944	15206773	13801488	12581260	11622163	13975208
124.024	4182994	1656970	4603389	3472701	5950204	1448623	5207990	3215501	6683461	2606638	3908375	3414068
124.037	0	0	199640	2153365	0	0	0	0	12873997	0	0	0
124.039	30616154	1.90286e+07	0	8436758	9.81799e+06	24929486	15578207	27680247	12042230	16416984	15314160	1.57069e+07
124.041	7.5697e+06	1.82728e+07	2.57226e+07	35568096	24793310	16732988	19965223	21629795	38592619	21163649	24732540	30934600
124.044	41380	4897753	8758629	12390567	6566797	4287615	6253521	7091589	14955841	7458810	10081344	9942745
124.059	7486481	10074659	9630834	14757203	15421113	10748068	8592388	14869188	21641620	17537573	25669755	24244646
124.059	12788602	11090816	12652068	13423266	6083335	18789611	8509830	14472584	12794270	14422760	12454981	10864875
124.076	5552821	6731599	3571165	4179038	4538670	5264004	4784376	4510824	4172956	4146332	4332525	3873701
124.076	5686841	7979573	9893621	1724071	4726773	4905089	6438649	9565597	9866806	2442965	10997029	8703636
124.083	3383375	6.42744e+06	6317339	8377459	6467892	3949794	15050973	7329035	7314927	5151510	6907115	5615903
124.084	1940160	8028004	1904021	3503047	3535010	711596	6429233	4399747	2663072	2859208	3634075	2117465
124.087	17868927	16280493	27893247	22787806	28372198	13759545	18512891	14778108	32187518	15012874	22120613	14440451
124.087	4869276	5266565	4277300	3899176	4204619	2504683	4558512	5749042	2593172	4535868	5398666	4498125
124.112	12904632	9741664	3259180	2883458	14124706	2729377	11796136	2097766	2510210	1894707	2342959	23799960
124.274	0	0	0	0	0	2099920	717404	1650062	0	916622	0	1138996
124.334	0	0	0	9345519	5.40227e+06	0	0	6.90906e+06	0	0	0	0
124.723	841081	2567611	940513	3395391	2796569	3023369	1988258	3896399	5524419	3543801	4215270	4428940
124.786	0	3.72176e+06	0	1.40356e+06	0	0	0	0	0	0	5229661	0
124.799	4041668	0	7153466	0	11617684	0	0	0	14701637	0	0	0
124.81	2.9197e+07	0	0	0	0	0	0	0	0	0	0	0
124.821	0	0	0	0	0	0	3.83705e+08	0	0	2.17335e+08	0	0
124.821	0	0	15969715	0	0	8072551	0	0	33536102	10982936	0	0
124.824	4188512	0	0	0	49586559	0	0	0	31573151	0	0	21101094
124.851	9245474	13151310	0	0	0	0	0	0	0	0	9360647	0
124.923	4791800	0	1138154	1.78544e+06	2.60421e+07	0	0	0	22463638	3132778	31468371	5823465
124.998	4407809	2504262	1684710	2313647	3862266	7059011	4348381	6139020	2996439	8081453	6322517	3293802
125	10011130	13043900	24192338	37644746	50230436	6776378	29191613	5220610	77292496	19350083	22937662	34338178
125	13295281	25694306	12211527	14502766	16254854	17354302	22740161	15814601	16311763	22538879	19895273	18826539
125	13863806	14496408	22841800	22551420	32578531	10278222	22235643	8744692	30631576	13379626	24240959	17067691
125.021	3065377	4672059	3322250	3506751	6234040	0	23146528	2906072	3792456	12592106	3340629	6002567
125.038	14795446	25404762	29894460	49370916	27407019	19906803	22423505	23531627	53105043	28239506	35137813	37875217
125.06	5438186	6247742	3311118	3247158	5381227	3341806	5295692	4801108	5197387	3490990	5825873	4830908
125.06	6788690	11860955	6960385	6368214	7524704	12735590	7427255	10398739	960486	9944378	10076458	9461707
125.067	4196981	2965922	4343524	6274182	3408753	5.72467e+06	7175992	69069466	4793178	7025364	57762717	3111051
125.071	30443587	25534826	24645850	49146001	23304192	33675375	31834917	29215570	22781683	23668804	27039857	27849991
125.084	0	0	0	0	0	0	0	0	0	0	0	0
125.09	6.05471e+06	11510136	7228412	2414778	16541290	14089305	0	4505576	1.84521e+07	0	13615886	7374380
125.096	21368905	3072300	18294372	14145171	6859239	13942621	12163635	15677323	6456932	12839753	6442420	12752799
125.096	11461671	16880441	4133142	5743455	7759716	5868085	7114058	4636869	4525457	5411318	7213885	6581999
125.096	7571051	6085107	8755565	9536433	11206937	15645933	15312616	12045645	9115221	11036948	12109164	10287850
125.592	0	0	0	0	2956597	5669603	6832877	3263237	1775640	3202534	0	0
125.602	0	0	0	709106	0	0	0	0	0	0	0	0
125.704	0	0	0	4.60395e+06	0	2729733	0	2585018	1.18992e+07	1843912	448844	3070801
125.77	2196509	4121737	3126124	8699584	1981677	1646431	1684244	1907167	2277022	1588481	1718560	1054556
125.918	0	0	0	0	0	0	0	0	0	0	0	0
125.96	0	4042789	0	6.09853e+06	8017841	1209486	1664041	1828802	1586702	3161225	3177835	1814428
125.986	224264028	338777370	225345407	115899088	154514032	144841417	173762934	232438462	127962192	180311431	181183787	178666319
125.986	10923207	12146476	4478956	10601611	16222682	17572132	18241103	16762535	15557936	18182040	20611710	19843163
125.986	232953030	387097935	179158144	256301796	450647075	505194679	886762548	440980477	413862501	384883787	411122731	334675075
126.012	0	1.33006e+07	0	883206	5.44272e+06	3436402	2802862	1651761	1390428	1324622	1751740	2149745
126.022	16748978	22737050	52772966	31228934	32986278	7010861	16845601	10589246	40025124	23924633	34458654	24907520
126.041	0	5599086	3000534	4374977	0	0	0	1031888	2.82114e+06	0	0	4.36121e+06
126.055	10955367	18946310	14156436	13594590	13174806	9401735	15582281	13295553	12719930	13464240	13984063	12789589
126.066	8107657	6969102	5568527	10110502	5053525	4435841	9589672	7765158	7017143	8562612	5977115	7716680
126.091	5703187	5995185	3916542	4201857	4650588	5496618	5505477	4783365	4676685	4950295	4608595	4633843
126.091	6041600	6157093	6510069	4325151	10557730	5609145	15338783	13605072	2934645	14245573	4343295	11880605
126.109	1.07113e+07	9792896	12730272	8449076	13569875	11621410	29611211	7164185	17692072	11208409	12150072	13290609
126.109	5159639	7360054	10643887	15364526	10934279	9807532	12718791	0	1964464	4876724	6825911	10089968
126.158	5101633	3673539	6331758	1905968	8884241	3722633	5585456	5552515	7844227	5753593	5833922	1659479
126.611	0	0	554104	138273	4743150	5806351	2487375	4650539	3857649	3463395	4721303	3035299
126.899	3879775	3886608	3023274	4100681	6002411	6505082	8251963	5127267	4779239	6703327	6859343	6415152
126.94	2396388	1266961	3833477	6987339	1792877	1160163	1368989	585926	2377641	1927553	1755081	1547361
126.941	1570106	3257142	780469	2181716	1268211	1308583	1564989	1516505	3153407	739994	1432344	1902680
126.99	5294568	9144263	4740959	6189265	11542096	18343999	21043277	10688745	10463515	11513568	11421059	14288210
126.99	6213563	5136461	4993072	4444086	4430962	3794203	5124214	5450412	4385360	4056480	4037779	5454044
127.013	4362895	0	2457476	1377113	3607776	1252137	3447997	1550293	3186750	648840	2258252	8554807
127.039	301740672	211998377	351132660	386635256	853850212	263680903	594826084	195869930	775825410	151898535	642500998	317789630
127.05	34203868	21930244	7658449	9222764	5800175	9948100	6605489	11141994	10297596	9264136	2990814	8580638
127.061	5683064	2949122	2144918	2510450	1838750	2009136	4498254	3004329	3806157	7444176	2185361	2742097
127.065	1.26477e+06	0	1152458	1117336	3211215	2488617	1639491	0	2736230	4887651	2234115	577516
127.073	8593771	20195255	18053607	18408796	23137951	30432595	29231681	24826971	24837438	25828044	26013898	25815191
127.073	51372393	96328641	5756432	43663832	44669448	104900132	69009218	6367114	59547717	3475156	69885373	2295897
127.075	5442584	14892363	4832872	4803801	4360419	16081277	12441734	12290432	10786274	12775387	13441054	12285260
127.084	905076	1088853	0	2.41774e+06	0	2232070	1554344	1588314	10025991	1102605	820169	1097106
127.087	6252244	6149939	8440187	7120827	6452561	11103097	4473537	7915088	6464895	4963537	7190965	5764006
127.106	0	0	0	0	0	0	0	0	0	0	0	0
127.112	4740113	3763457	1403473	6307116	3442206	2366372	8510935	7374386	5271051	4125075	4072316	5126547
127.112	7495375	4827755	5436914	2182690	4971513	4442324	4545678	4031589	4722317	4403387	3467223	2428478
127.334	10561960	6744350	6005151	5847118	3676232	4399532	8558936	4216792	9122455	4590572	9841975	6699061
127.334	36748503	16104468	27204081	27773734	9093525	32557431	17760267	50380247	23352575	15684983	25432416	16953517
127.334	399503	4913258	2939877	3.08009e+06	7889783	2750408	3816681	3352954	3760895	2599534	3003148	1950284
127.982	12031539	2747381	2087935	2881508	2955070	1672190	4503133	4825646	2236563	1367659	4474264	3269167
128.019	13006893	22165032	17502562	32898604	21127153	13996082	14608354	13817504	31594517	17429878	21417953	20065338
128.042	16755194	11837824	20197699	22384246	52596287	15737397	34817908	12382494	44323221	10860952	39269864	18172992
128.045	4984281	3.40425e+06	2469035	2443990	2980874	2668540	2726640	4291289	2948454	4350520	2875075	3952811
128.057	3332663	2575569	3769252	2448469	3816204	3096731	5002076	3769082	4577436	6304269	4119489	7015989
128.057	4753804	6874863	3551552	3682394	3473519	1801600	4812881	7786227	4810982	5497085	7328773	6398595
128.071	84959441	111998725	51164269	80121531	47569000	132691204	97945939	66451066	60381823	80765038	70675318	100741105
128.071	17636826	38084699	66371873	36233208	54639725	74573763	48774063	53604636	54531705	40098733	29595227	48351721
128.082	6913133	5215104	10139911	6752539	8427521	10909573	5222806	9030440	8759934	8029417	6191915	5348320
128.107	9324719	21165518	11823788	10237004	5567422	13581876	18611178	16317358	7174453	15202624	15301653	11901874
128.128	15797295	34862266	26373751	16569906	27494686	19833147	30959412	36543362	19222569	36965279	42534557	41616672
128.128	7351784	7684948	3597264	6916199	12016008	5415696	12016687	2988672	10104995	6082002	10283812	8147998
128.143	6164949	5173881	3197497	5192535	4844075	6014132	5572500	6226435	5446325	3955084	6737244	5184747
128.851	0	0	7270062	0	4.03229e+06	2168463	2343409	1124767	0	1004970	986507	2.90693e+06
128.928	5819292	9405586	3109491	2236584	4115638	2591358	10794471	6559565	12636125	6798021	2923301	7481687
128.928	5053538	577923	2417171	4087655	3175352	1333652	4848766	6117316	2845075	5205905	3536198	4934723
128.929	43422859	50046782	22133101	35337296	36539503	57032110	40877005	40831818	57715130	50111971	44940870	59355650
128.951	23479756	14404242	8730990	396700	7040934	7433359	5459727	7881128	4787415	2509003	1598418	2480767
129.02	0	1852187	3282143	3332033	1183453	2434506	1577265	4171992	7082489	3339303	3582295	3516918
129.043	1715031	1286165	1366637	2238223	4699994	1709984	2503744	1071647	3937238	1284672	3613440	1741258
129.066	18392794	1418288	5634565	10419653	8863826	8230274	8664664	13523970	9219477	8874645	8669590	9689642
129.068	0	7570567	0	6551858	9838927	7581580	11362780	10892848	9421774	1.01076e+07	7775031	10437292
129.074	2787666	2647351	2858034	2590133	2446174	2327127	4696996	2887629	2559552	2240541	3858437	4184206
129.091	2109337	3239241	2597093	1320879	2332024	3533929	3347515	1901565	1792482	2913552	3341171	4202355
129.102	76874760	102891991	3663182	23252870	9782255	42478242	18324175	21299722	19601596	10340901	24194838	13805239
129.139	3928681	18533411	74068719	88616647	50139406	25099631	25765262	39783073	108577830	61183947	57542892	37776217
129.139	1484871	3267652	3220021	7150164	3932705	4403472	5185068	4923420	18971475	8507633	8206653	8403082
129.217	0	7316627	1.68538e+07	0	2696239	0	0	0	3276266	0	2354612	4.31337e+06
129.537	0	1.30726e+07	7570253	0	2.70681e+07	1.29934e+07	22748138	16345624	311081	0	16476955	52959233
129.654	283808	3117418	3456620	5186343	4.12051e+06	852283	4273075	2560443	8497723	5044859	5638465	5983695
129.737	22094255	21850430	8306483	24614807	27257769	34462351	29810586	37075305	33731220	26318964	25582792	20250464
129.737	4711171	6708125	3831733	4372683	7777117	6085585	11439307	4708427	11841296	9446956	5774768	10307647
129.959	6494358	3858433	999811	4166693	1985582	4011377	3803191	5400941	3038350	1449381	758293	368608
129.959	43774525	2894828	16238715	10629443	10129443	15764065	7881621	13150268	4253875	10738120	4340717	11897738
129.979	2069026	3391760	4965012	3244577	4133762	4250625	3736254	3233671	3057029	4410321	3382829	4437393
129.979	5120840	6629787	3637250	4527850	8668415	9002927	13534355	9923587	6544178	11537620	6493630	14003703
130.017	6.53729e+06	5081871	4747406	2130075	6360011	4870855	1641736	3178412	8447329	4631983	5097865	2714739
130.023	1326710	6346108	9825707	13505966	9965594	3459838	6123359	9251397	21850313	13494532	17232484	15986773
130.025	4656026	2421557	1943708	1674308	0	472995	2104465	1930185	4472043	2849964	4.05327e+06	2973310
130.032	0	1442301	1367912	2600824	3.27396e+06	519068	2321243	1378113	3771948	2720338	3015290	2734026
130.038	0	458182	1108137	1566307	2202327	0	6.33551e+06	2202178	3566520	3070262	2167828	3438813
130.041	993969	5049438	7551131	9389756	7453192	2671896	4650993	8064976	15863365	10106880	12176436	11460499
130.044	1.50277e+07	2848243	4771952	7020946	3808473	1878255	3811197	5118086	10883895	7347536	7385120	8099526
130.047	0	7345120	8743277	1.26234e+07	1.26748e+07	2455330	9105297	7349293	20072664	13503249	14980858	16125012
130.05	416504966	1556932064	2380271483	3114362265	2570123128	902177463	1754725277	2226216174	5034338221	3004773300	4365603670	3665334404
130.053	2.29065e+06	6247432	7483805	12006973	8.92423e+06	2497500	5352693	7465559	24631538	11361349	13551044	10956662
130.056	9434647	3063901	4830394	6911813	4947162	2020944	2686046	4534178	11912653	7847347	8831189	9540857
130.059	7977698	6701488	5672718	22522998	8487896	10518208	11241475	10523089	6087285	9605055	10199088	9109923
130.065	2438009	420000	1465205	2055505	2132783	1218931	2457303	2381196	2205338	1978915	2128783	1210897
130.065	3376426	6570821	3083301	2105682	3687269	2685298	3023898	4968018	3795987	2226098	962643	2807912
130.069	2370949	3986022	2440575	7789621	7576288	2730647	1.06902e+07	2780696	0	3936814	0	9263702
130.074	0	2397937	1791557	2.11477e+06	4837647	865551	2.52667e+06	1754632	5824111	3171622	3853455	4511155
130.077	1972559	6241549	9741127	13869531	10285370	3338152	5707596	9243731	21324198	13290973	17201024	16256625
130.083	0	0	0	0	0	0	0	0	0	0	0	0
130.086	189550295	253634790	256811198	268853145	380852447	243992014	392017705	233230438	396150640	274566874	350973123	236546828
130.098	46468778	37580751	38282027	0	104075036	42799112	0	0	72825038	2.90666e+07	60535362	30794486
130.099	92834080	114220705	93545604	110324144	113113715	125690075	213726745	141428969	155584332	166462589	120161211	164702361
130.123	16354077	13627556	8909590	8865638	9427588	14306960	13321897	10263621	5558077	11099906	11945805	10352130
130.142	3280800	2295164	5897838	6157915	4859253	3789705	2451877	2350169	7350533	2386922	5170087	1430149
130.159	141516358	27541987	19405526	6265834	74730083	19313563	44261061	17981453	35853032	35210784	21949243	51692363
130.265	3710268	2357395	6137890	7461318	18391541	3224540	11949531	2471505	17296771	1848633	13874523	3210423
130.334	0	0	0	0	0	0	0	0	0	0	0	0
130.448	0	2648808	2902869	4838851	5289465	1022810	2457309	3121879	8167300	5790084	5342909	4856197
130.553	6321648	4464496	7862534	8052501	12370480	3139544	10537022	3808777	13136631	6474315	9786078	8185891
130.553	1253644	1908923	736295	1089694	980371	2051538	1717533	1774242	1373301	1457876	1407903	1220904
130.553	11065285	28699622	18936067	13587168	35274777	16791699	47683172	41074969	54041614	41133586	47780022	55674566
130.587	1226565	3571952	5220813	3586151	2198201	3277225	3554897	5883123	4524253	5187901	24956987	6114478
130.683	3000903	5665476	2048746	2117040	2307637	4517354	5832511	4179745	4179834	4566506	3380367	4594145
130.967	24963877	17022443	10848452	4497510	7155485	10135844	5145777	10066522	3146641	4455357	2480450	5180740
130.983	2647156	2075406	2197866	1963866	1766275	2219211	2538408	1519654	5194567	773745	1150390	1710955
131.047	1070605	3991596	6588371	8742341	7007666	3039738	4305128	6028360	14910125	8727860	11578650	11513018
131.049	0	0	0	0	2.59967e+07	0	0	0	0	0	0	0
131.053	25977408	79843603	123620283	156243812	133572271	41394670	77896752	104541764	262914999	156096306	195580459	187461009
131.056	8595048	12488743	9056602	11978091	22768361	12407069	15112514	15633866	16445488	18307136	18389444	15905220
131.059	2228442	2823949	0	0	0	2598533	3891623	2690549	0	3087192	0	2145368
131.062	889194	802825	0	0	7.94771e+06	1943514	1678940	1577259	0	1574914	0	1067905
131.07	1935120	2702004	1626702	2540233	4696486	3948989	3006738	3456435	3618783	3584762	4703871	2894733
131.074	5064705	7134322	3999551	5858388	9493321	9088429	11090106	8645011	7529743	9538610	9119985	8675778
131.077	3267199	4204689	2741552	3820053	5798759	6848792	8743222	6758520	5060895	6516094	5915742	5487916
131.083	1825280365	2243008617	1327174994	1840845705	2639143149	3288647753	3906750031	2746001580	2438244371	3487734319	3189284905	3336859123
131.086	2.85446e+06	3326045	0	3.79689e+06	5055708	4898001	3150483	831495	0	2387401	1665783	0
131.086	5.30858e+06	5520071	0	6.6001e+06	4969520	4804245	5575199	2111209	0	764812	2.99479e+06	0
131.086	2.51827e+06	3286199	4.01083e+06	4545432	4.6955e+06	5750354	8398543	8712617	6966899	8606939	8476214	9360704
131.09	16627673	19516050	17334670	17733654	23055757	14609168	24729621	16156116	23925452	15827416	20383532	17539748
131.09	3947376	5439810	3266735	2738191	3142046	3182265	3155285	4030059	3623486	1009270	5794420	4805661
131.091	0	0	0	0	0	0	0	0	0	0	0	0
131.101	2830793	2820405	2422131	3.02989e+06	5732722	0	3626666	0	4770350	0	5.31506e+06	0
131.103	4976275	5666516	3679873	4537770	6493304	7491944	9461963	8148531	5852773	8139026	7531722	7522751
131.107	1013377	4952851	1182629	3510579	3086357	1318926	5656061	4544465	2858692	2481928	3443358	5784934
131.108	3263756	2977078	0	0	0	3869043	2993101	2815837	0	2964373	0	2.64974e+06
131.111	9013310	10041420	6153280	8214944	11975107	11983787	15088055	11821631	10056461	14147749	12714547	12858997
131.118	6137777	12166621	10057787	7772369	5457762	14058162	13126378	11179942	4818646	8766485	8306068	8782899
131.129	3259463	2642122	2166696	1995703	5154696	2756241	1364686	2273347	2505017	1835109	1497290	2679675
131.162	12028819	4111471	4022440	3940333	5398390	5513257	5192529	2742797	5452258	5626587	4512480	5524410
131.342	0	0	0	0	0	0	0	0	0	0	0	0
131.486	3728115	4002736	1797731	3350462	2217281	2833755	4007435	4033840	4522338	3308834	3014773	3751436
131.534	3860527	2498456	1780549	2168822	1810897	3096762	4167085	3460027	534448	3086557	6243775	1939163
131.534	2982179	2204937	2610865	3157618	795312	4287201	4350979	1358393	3109814	4191211	987348	5464190
131.672	791195	2369930	2237165	5131191	3728581	0	0	4578382	4213022	1885533	22762141	5538237
131.93	1951873	5351558	6364432	2689506	2329667	4311231	2225693	3943568	2089850	2085570	2393731	1158287
131.93	4253353	3501340	1450460	3029206	1706924	1031927	2397494	1689700	1407676	435390	1685484	1332100
131.974	1451462	2026135	3899576	0	4216063	3988073	2940557	2.77314e+06	3982904	2.95082e+06	6896141	1.72709e+06
132.003	15984935	19967543	14311300	22194715	15671631	30892458	27801262	30155202	28416866	23035922	30173237	32139385
132.049	1724063	10539538	8682767	15789749	9809649	696032	1427640	8057753	11341050	11335875	9194736	13146105
132.054	2.04227e+06	7144523	12247410	15753941	12951934	4951390	7605152	10787629	26504744	16296793	20535681	20034477
132.056	8448825	6062025	3220227	1892326	3793630	5296903	2862241	2770088	2416360	3697359	3469132	2454569
132.065	257608251	110741602	1246912718	429431537	673980185	2217424316	1596610087	0	472677074	545446209	497397340	498673778
132.068	3206511	4157445	2363428	1705090	1.70937e+06	2673560	1478935	2070912	0	0	0	0
132.071	3616401	2531164	3829269	8184879	1439978	2558418	648171	6150946	4048001	5100052	1323007	2.44615e+06
132.077	771156746	2094621642	2183021906	2900804955	2014839395	953746836	743883445	1144897192	1757287612	2499382029	1715427283	2023038111
132.081	4557508	3369757	8625147	11571603	7050904	2177949	2410093	4198195	13724852	8958294	7022833	8429368
132.081	3189603	6560885	3147980	3396175	1891869	3016472	6711256	1755003	2757886	4281689	1407103	2745093
132.087	124483790	151175233	86280919	113427539	182876299	186212526	230104313	180386892	147701392	206267914	206978747	156472005
132.09	9213502	4239195	4.98648e+06	3124840	3249334	3317867	4391381	4507724	15065770	4239921	3533208	4307431
132.099	0	0	0	0	0	0	0	0	0	0	0	0
132.102	334441477	371275703	560938768	477822408	631960854	221653337	481049906	236486510	903247514	286515929	591506685	382209033
132.105	1631596	10255794	7773035	12030270	7503485	6897176	6870934	1986587	6665711	12265196	6648981	12957312
132.108	0	0	0	0	0	0	0	0	0	0	0	0
132.111	0	0	0	0	0	0	0	0	0	0	0	1289521
132.13	0	0	0	0	0	0	0	0	0	0	0	0
132.484	8458715	8072744	2113963	4119728	5208288	0	0	5161771	2566449	6937515	2063820	3470007
132.984	0	4.09724e+06	2979479	4723649	156038	1550090	2409822	3956315	2683557	2721574	2986696	1522958
132.987	17308206	36244715	16532012	9882136	15173355	9744280	14120044	39654039	25156844	11301111	18115412	10477136
133.032	6159930	7060762	8785813	7825163	7661950	15492427	8495925	15114606	10065974	10392451	12213981	14836295
133.05	0	2893982	0	3348510	1436444	0	0	0	2158802	0	1205400	2374028
133.061	66702271	108122059	116843251	122755524	205100349	57433592	150798517	47678702	223738424	82096319	164734586	103569790
133.063	2848292	3943109	503913	2.1848e+06	3179539	1037278	0	4045579	0	3.84955e+06	0	3241399
133.074	7844764	18864676	20832738	25828918	17303249	12681409	13134390	13601465	19580463	24404581	17405474	24772183
133.076	3813266	5857562	3355855	1744767	5077058	3724161	3299889	4219578	5791698	4985506	5443088	2586537
133.08	24623898	83847460	89284359	127948292	79828302	38002028	37002686	53385258	70742023	91234203	73426784	85328599
133.083	0	3503031	1959721	2469373	20103954	0	13684820	13065984	12653689	5433813	12862293	4914744
133.086	4611984	5325494	3422642	5628892	2364813	2168291	7558500	5484293	4145889	4428706	7421206	5988318
133.087	7879358	8761926	6425450	7651481	9877935	12541987	13473116	9795414	5942733	11564709	9631103	10042675
133.09	3855456	5537512	2490934	2910439	4317638	5752834	4652878	5091770	3469227	6059960	4853608	5781484
133.097	35340304	36089581	37298440	30524381	47761232	22328336	39075080	30859620	46909380	45602304	34344027	36710866
133.099	18082009	15173347	10056839	15200152	24347088	14160510	32504708	26576933	19740187	25993867	14596584	28805057
133.101	8079056	8395649	2894043	3871360	4576284	5944892	5057759	3736874	4450049	4761819	4804254	4519281
133.101	10697335	5971253	14913885	1992860	15398556	6730765	5316159	2838866	8712497	6656789	3678235	2424942
133.101	7551180	12089888	2628126	3580145	4118436	11294615	11353620	9622149	7475011	9049468	8655388	8498049
133.105	23295895	27400486	32180339	36275575	43597088	21409050	32528569	15372694	58681231	23467521	44712978	29632785
133.134	13643668	4100071	5020110	2525655	3387865	6975399	4717586	5407803	2227978	2251838	5724735	2421722
133.134	31372026	2153720	3.09716e+07	11426168	29371812	1642824	35946033	0	27402828	28246046	1.74661e+07	31169732
133.134	9477760	31108711	7003128	18410174	11567024	10265759	21614766	19308767	16245512	1.61291e+07	1.10975e+07	23195930
133.198	3482638	1802979	1875071	3015236	2967338	0	1960492	0	2705911	0	2.68291e+06	0
133.47	3991843	4934323	3216312	6568701	9126797	3044967	5407837	4499690	7767730	5408267	7238797	4158716
133.47	31282573	39974746	20532369	26490632	39813787	52564125	53072792	44587462	41603083	29116190	48015143	43116589
133.572	0	0	0	0	0	0	0	0	0	0	0	0
133.968	0	4.04173e+06	0	4755215	3627090	1858307	3634100	1114823	1068679	3025850	2339673	1520442
134.019	31885869	53528540	50135155	68500928	46372038	28785997	47502595	29688919	79000334	54966515	65604104	64946787
134.027	2585776	2995932	5404190	5488768	7787713	1558355	3693520	2239811	8018638	4106026	7187058	2825471
134.045	135256228	168583253	164576007	322735931	228947168	121619285	301305763	148115416	297367539	303220436	322501875	267478591
134.06	3245361	4412692	2560421	2544305	2885292	4383044	3966535	3215424	2433366	4129670	3925828	2987103
134.06	3511330	833267	4560278	3084794	2699421	5609557	7252964	4190674	1050255	4441977	3397558	4694764
134.064	5575364	7839552	5022456	7906016	10430317	6771725	7918190	7955797	11931284	8114608	10985707	9171372
134.081	1507363939	47736393	919513383	288218586	533602535	6.36667e+08	278014341	308414313	262631753	357862912	230034949	225071317
134.094	0	0	0	0	0	0	0	0	0	0	0	0
134.101	4611067	2645399	2042007	1951357	2025753	2411292	1512256	2196533	3008744	1867066	1536248	2086275
134.118	17362397	6871702	62677714	51476233	54447898	53077403	7354407	85595542	76217612	5065774	82384834	5496312
134.118	282749031	176062030	156599739	45991771	128284691	170989548	236038029	230300421	141078560	2535115	3.09561e+08	7939771
135.003	24643097	5300843	45507028	129939280	129691000	5036353	115612065	116039705	248132296	169206128	224422314	229845647
135.022	959583	1.39083e+06	1570243	2255272	2412890	0	1257201	0	2329023	1739670	1836960	7811862
135.03	0	1262195	1462558	2492095	4684682	2111770	2444864	41288	4824667	1044023	2133231	1676314
135.03	0	0	0	0	2080267	3393557	4704843	5349737	6363980	4211327	3936133	6198087
135.044	3216942	3495993	3774744	1998329	4645538	1556535	3301022	3817110	2827681	5061406	1589188	2921113
135.048	5756344	7095184	6938286	8992326	9947702	5567336	10334699	5732636	13408496	12641564	13396815	12283298
135.055	3853478	3537376	4173391	3470858	2182722	5267768	2264184	5538296	2847470	1185943	4023355	4277237
135.067	23712907	59334345	25733725	48122134	49781568	121951937	99906875	97599506	69699550	96775021	78289510	87657516
135.08	8281317	13619659	7044200	992384	10370876	15331950	13751377	11500068	11021646	10767916	13196390	11307223
135.08	14812892	8183120	3862688	4106782	8861304	6809334	6832504	10154357	5272663	7144555	5832601	5616046
135.08	9340115	7120174	5498405	1682767	18248526	7581403	19994492	20951123	7942057	5767621	22952501	7132342
135.092	3945391	3385181	8226072	3719149	5196236	10047882	5632514	9217706	6013772	10777119	7150479	9059624
135.092	39595901	21996252	25781729	22735383	18567385	29809522	22875541	39732088	24478797	10648630	17447189	26215272
135.092	5867226	6773658	1688109	6756804	11933721	6425155	567059	9769455	7726336	1502173	11172793	12917446
135.102	43008765	37634766	16274351	33949546	10724558	63649459	59372405	91649668	48839374	49165495	53041771	66711667
135.102	39389594	51079750	18101114	21115414	39881038	55689195	95475075	116138362	19307470	43051939	45496810	125239246
135.117	11165407	10955924	3033767	3351711	3468796	4413729	5226117	3997657	3598252	4584126	3979146	6988028
135.117	10346090	15562747	11638833	5557062	9916182	7772555	7506164	10425392	4139179	7563866	7485179	7356565
135.117	6348180	6421198	2506373	6778770	3058464	11970712	1055647	8325183	3376851	9269375	1855054	8436028
135.594	3767009	6498514	4615190	4381488	6833108	7952932	8353671	6676831	5633768	7438394	9333727	6063511
135.76	1.72195e+06	2599767	2738384	3711679	9360671	5672483	7925414	3957731	9842047	2900994	7780179	5844912
135.977	0	0	0	0	0	0	0	0	0	0	0	0
136.022	10447544	4158296	12411802	2873646	6465614	6645823	9733098	5663729	12662901	9790959	6517732	9196531
136.022	2191250	5047757	2738566	3572425	4016889	5323274	4858849	4491765	4611680	9963053	1013919	9373823
136.039	2324143	3277825	913096	4202700	6739402	2044390	2389207	4659938	3924541	2438288	5073976	2102568
136.043	3409530	3647591	876202	1583794	1443279	3402737	2311877	2210754	1639897	3100968	2633296	3233570
136.048	75896986	150471859	179791812	204743685	164619876	138534284	133774976	143860084	178332431	232553986	166544393	213549582
136.05	2153781	1531228	1460449	1174119	1031785	2150277	1384060	1113901	1343831	2242505	1854779	1946262
136.05	2941963	3165939	3260999	3319191	4531878	3740408	2127029	980197	5269121	2907320	5341024	1296078
136.062	163055242	142573768	172570915	1.52741e+08	163318034	14888253	13642606	9052730	151155798	15215653	26345511	24408962
136.062	77267829	4205177	106813294	2.51757e+08	95304907	121164398	58605324	111764069	100359324	123717044	100867513	108680128
136.076	10776672	8339079	5073250	7355065	14080187	11416239	7511023	7887028	9750909	6662346	6649623	17205483
136.076	9540634	10095723	9044953	10857836	7732209	7540390	9454796	11744378	11156494	8725740	8913705	12649795
136.091	11997364	7700516	7455062	8095887	9241603	12328967	9450716	11018692	11136955	11673256	9152121	12545792
136.59	4072142	2884884	5525271	3762964	3775485	1050172	17336370	1531453	5164722	2005755	3644596	1874602
136.931	3431435	6354209	601858	3739766	11726348	11416935	12458519	8531209	8435130	8467511	14588826	11810345
137.046	322445148	308852556	521918415	417012283	505168178	173591582	357916613	121522776	701423901	164878445	428846518	186567075
137.052	3130958	6622664	7242660	9725837	6182103	4478291	5223565	5914552	7052145	10674486	6153428	9839099
137.06	10744316	4969588	7178970	863311	3161379	4174069	3651896	2833426	3339289	2393051	4600404	2501952
137.06	3004746	2398656	2492171	3835557	4258848	3629805	2554334	4029652	3412480	2719406	3498842	2867759
137.073	50340622	70205369	55648638	78191504	78661598	78678289	89135272	78305117	76398817	94293952	79054939	79389062
137.079	54890.5	1.36516e+06	3292524	21774.5	3875616	708153	60056	0	0	94462	0	72387
137.096	8973307	8403695	2849160	5071586	5900791	8154676	10691430	6037879	6256786	7346721	8303374	9806770
137.096	14807816	8554505	24160661	2824399	7655475	10386553	8773982	4210062	6663849	4341406	21858636	7362082
137.133	3462108	3113452	3089442	2618912	4698154	5946164	3139847	1774081	7218170	4070252	7736755	3603717
137.133	6030678	2829422	4152433	1925515	1963765	2426817	6791008	2924983	6284709	3748507	4294793	62682
137.133	4650411	2546291	860615	1617221	6629823	5111187	5535213	3346407	2466159	4346175	1786965	4364245
137.81	2527780	6606956	6692837	1559198	3821584	1257498	1080557	4776235	8534587	2325709	2595710	1712638
137.811	22873048	41746772	6647322	6193506	9682894	1893078	49662315	44433958	14137487	4689904	22424439	5741724
137.998	10502593	9038925	4024962	3752006	4180266	7279945	6503260	5443028	976575	3664917	369462	2595065
137.998	7315943	4904632	2908617	5815627	3999175	2257253	7174100	1258525	3651153	3035073	4433106	6051020
138.013	5845900	7368282	3679168	5672371	7062753	9676633	11447201	10420691	8888427	8447303	10533380	9044486
138.028	10838268	19672306	18093379	29595381	18060456	12819354	14734110	14007102	31305066	16694529	21831985	21286792
138.043	14092114	0	7312493	4654317	15897312	0	0	0	5572306	0	11972369	0
138.049	45772321	55033216	59809192	48717616	64334724	60093467	62225440	37569417	71381985	38175682	46232797	58919653
138.053	8083892	13246132	3520086	4.11592e+06	11103334	0	3686400	0	8284271	3394656	7232922	4.68228e+06
138.055	13242872	28180564	12438815	6622307	16867246	32590609	23239533	22627930	21847421	22371255	20608534	20844808
138.066	12043503	28417207	9.14104e+06	15780298	14268109	10198666	18997848	26760139	10450848	24469357	30603236	17518997
138.076	6668406	3360702	4914843	2600733	7221880	5147931	4760333	5276962	7400851	5862424	3350901	4403695
138.091	5442012	5478312	3736176	7471909	3676036	5743188	5103358	2981054	6655138	7902075	8823094	6260829
138.103	40634	36095.5	3550086	4022734	6.99496e+06	7375233	0	5.26226e+06	3963363	0	19157931	0
138.6	11605683	8.38179e+06	5503151	11199763	2705187	1695268	13613775	1574167	5522908	7809035	1715687	1874359
138.906	69336091	113984940	48730361	98504607	94889575	163375022	138937464	142031753	153085033	116125033	149207078	168167770
138.953	15991048	22612698	14064547	23485877	20956369	27878394	29739878	31993550	32109609	31158935	33318451	30228507
138.995	7.64543e+07	19125189	52780028	36342821	35318955	45977822	4.25516e+07	40115873	30870161	37277689	35596961	35145326
138.995	7991921	5547964	1263986	1589163	5597833	1026606	5055404	7302627	5188519	5304394	5467959	6275136
139.018	29204123	37025458	30702035	43040121	16228795	8672430	3071619	5235610	21917730	30456353	29403901	30327343
139.018	19464628	35914312	34048991	35016035	46503955	59254307	108564490	60775466	53350120	64604611	55244428	62929355
139.025	758442	0	0	0	3556948	3405972	4000475	3259275	0	2817623	1700018	3628968
139.028	4148351	4085762	3661730	3485179	8048724	3544356	2790069	1714893	6059366	4931290	4879330	2799259
139.035	1927080	4211863	3533622	5104412	3872544	4525268	0	3071978	6221867	4814085	1777742	3734237
139.039	3608671	1715726	2911299	2700426	9736806	3693390	10257025	1627068	8548748	2037489	6960216	3273053
139.048	7.8923e+06	0	5.71424e+06	6.68612e+06	0	5518207	6907204	0	0	0	0	1.84029e+07
139.05	27425144	28019851	14654277	15115834	17974029	30913610	30288272	24052357	20587868	28854740	24755465	22035386
139.054	0	0	0	0	0	0	0	0	0	0	0	0
139.061	2941145	2871977	4312880	3216786	5275041	5310961	3209754	4009775	4968026	3389332	3680565	3038608
139.075	6230603	5552222	7550664	6438159	3715256	6177552	6693935	6300842	4299231	6057925	8360360	6259408
139.075	11844441	11225034	7117768	12338531	16956773	15666024	17737566	17872678	23688846	9713424	17148643	21596216
139.075	32574163	11910437	29227040	2667984	5032003	7191961	39955812	9174632	14248573	7743083	11434580	5371177
139.087	7800839	6399392	819822	6787135	5608768	12376650	769254	9261296	2792102	7993634	8762764	7418834
139.112	5396602	5466204	3781720	5231761	4017270	4415489	5607149	7032628	5233526	7134730	5557114	4882121
139.112	6898591	6979482	8514285	9899466	10133971	16198470	13927997	13358422	1364968	10817370	13393328	12063465
139.213	594363	1064300	273764	1077331	741862	1529346	2492132	2405776	3286264	2153314	2701024	2092862
139.527	0	0	0	0	0	0	0	0	0	0	0	0
139.626	3867302	4676092	3792584	4483713	2536481	1352870	3504254	2034252	4426930	5556574	3498686	4482132
139.963	6050126	6256132	4457897	5471489	4154281	3408576	1855655	6451782	0	4820385	3101962	1847528
139.979	0	0	0	0	0	0	0	0	1.16863e+06	0	0	0
139.988	12006110	10347250	47550411	49508635	50907920	75635532	71334819	61239019	2077030	52865743	48284737	49934104
139.988	37417993	45839910	16893037	36827996	43690377	43150765	43628863	44349408	38342005	44848395	44388787	42060684
140.002	6419827	11940080	5077685	7082339	12573569	19341554	20769668	12180221	10654584	14802762	10393087	12425615
140.011	782358	88481850	47011059	117744894	38786076	47704744	45715143	22156945	133993844	29936856	74967819	50165786
140.011	49686715	32539306	56226625	69402830	138723559	62455984	120918938	46100320	155802886	33972604	124003219	67380409
140.021	0	10426290	2087966	2255189	4128433	527397	4785460	5027298	3013945	5867892	4163409	1484589
140.025	0	1746069	4320476	2002595	4351206	2994863	3270122	3819841	6079593	4252080	5969704	4601150
140.038	6106828	6616643	11129325	8150898	9096643	6349009	8643826	6053150	10945314	14073244	12064487	12814933
140.041	2631517	2791128	2493867	1.33912e+06	2012146	947051	1927247	722040	2091334	2300472	2609258	3551763
140.048	0	0	1910004	801670	1142130	0	0	0	2430423	2072808	1498022	1972399
140.055	0	0	1958251	710166	0	0	0	0	1342862	2478563	0	0
140.058	4238036	5603276	7264572	5.03632e+06	5856495	3625742	8099405	3757183	6541396	9175491	8746684	7191452
140.062	3963557	6371759	6425533	0	4.60613e+06	0	4769557	4218960	0	8.20506e+06	7.6748e+06	5808432
140.068	1424891168	1632748510	2398552841	1692019243	2128533077	1623623169	2232641442	1377747223	2634242491	2818540225	2713425234	2988606928
140.071	8522307	7585191	5316155	4428257	5884130	7513392	7530592	6653795	4522791	1288798	2753885	6098194
140.075	2182356	2.55097e+06	4583514	2565960	3891963	2368027	3495499	2204505	0	4275770	3855401	4243325
140.078	4221069	4555443	7426734	4494423	6190207	3059972	6310618	4300971	6510002	6957901	7714391	8339220
140.082	9963412	8991061	2515220	3052361	2661075	5306432	4181986	4879335	5004924	5430564	5098316	5906877
140.088	0	0	2066894	979678	1030183	0	0	0	1.10215e+07	2492503	4766582	5153832
140.096	1874043	2760578	1853193	0	1858656	0	1966874	865362	0	2205675	1559871	2140677
140.099	5851954	7829559	10656335	7662147	8877045	5923542	8850052	5113719	12672007	14600052	10194672	11499547
140.107	5720232	8287607	6935916	2778931	4798689	13590964	11370848	8906444	6511870	700880	511680	867423
140.12	0	2486231	2696686	15861451	1952104	8715504	0	1.78999e+06	10805242	0	6275029	3644544
140.513	3351302	3190863	3644639	2819137	2670608	1.91234e+06	2414831	2099503	2705947	5128485	3630150	4497919
140.738	0	633466	993455	1629003	3221063	481928	2291416	853323	2318805	1685048	2399393	708384
140.904	45093460	75892078	31795322	67475070	61238503	111543204	93423727	95376550	96204791	79101367	97048041	106417915
140.95	3660428	3146809	1598929	4831481	4982916	4999668	4768078	4513524	5651807	4665496	4619317	4149533
140.951	3881194	2190605	4026990	4563751	3256050	2974157	2476973	2630673	1216512	2280744	2671933	1288901
140.962	10706119	10492458	3813160	4808293	5351442	7409151	6885157	6016839	3244115	3406910	4038537	4611760
140.962	11260715	6475722	3901972	4480112	5742003	8382220	5835085	5625874	4516343	4904649	4611830	5245243
140.991	2070009	2217927	1267862	818887	866957	1569363	1068288	1286035	1146600	764454	1637551	1005651
140.991	1445788	2072699	1407291	1343771	1971308	1667070	2148406	2058191	1827283	2002940	2052883	2232060
140.991	2077016	1238320	4730089	2935040	4765744	5224684	4316685	4267211	2457173	3603584	3489017	3105191
140.996	1625010	2976282	1003095	1420978	2661796	1685843	2089342	2081205	769234	1223188	2023945	2058280
140.996	11767642	4135330	10020455	1.51109e+07	5.15342e+07	7524211	20620531	8106174	27932062	240290	19911093	6569906
141.006	61184622	107660546	71516292	95145983	110060217	81246650	87376800	74499623	162517902	93485901	126227977	115590005
141.051	1265895	17214319	19692074	31183872	17511143	12874178	14511023	15195073	34089355	17290394	22992625	23343225
141.055	4683113	4879827	3749194	787620	4093721	3747442	2931798	4476273	3821252	2928012	3991799	3853997
141.066	23898002	11353866	11164218	5610162	8724904	6618155	13619549	8614191	7694335	9984373	8802734	7549755
141.072	74826055	88874517	127419281	87612974	114790020	87505445	118319856	75082397	141805972	153120034	143709108	161398582
141.074	1834619	2087223	2998370	2297666	3219055	4476816	3423052	1840447	2531326	3401130	3753697	3110212
141.091	7643529	8072245	6105344	5920849	7164134	7419756	6557982	7440638	6730678	7966110	8266042	6713405
141.091	12211377	13860794	6548446	13885950	6051483	23058216	12933719	14936967	15532740	14504059	10522844	8496213
141.091	27584470	7510296	25189055	5402062	14434128	11667947	7797772	6496982	8794940	8765897	15774338	5635567
141.102	4610717	4328856	4568760	6020256	4852348	1994011	6125755	3302400	3373245	4543677	4941492	3582189
141.102	7072757	6003973	4478162	4276945	5156937	4539926	3744216	5818956	3353636	4799356	5075895	2753615
141.104	0	3113601	4.18984e+06	8014675	3955065	0	0	0	0	0	2898835	0
141.72	3364887	2762587	5487707	2951461	2278418	3513062	2081852	3690610	3522468	3090163	3761251	3963825
141.959	1.86903e+07	0	59514502	48091292	41420422	48366640	40574838	25672318	31792198	33952060	34065477	32840407
141.959	14992217	16192073	7935202	9723682	9956242	8639437	7750228	10471518	7488495	7916334	7798422	7925483
141.959	21578812	15804250	4834347	7895340	4658256	10273458	5090058	2944310	6417149	2574635	1530611	3611679
141.983	18402852	23321098	10168135	15846421	20215725	21838052	21312740	19068484	18033111	18797359	21516091	19963825
141.983	13598748	17567234	6798759	5870037	5390943	9298916	8402518	7728027	4516165	5930357	5461687	4920845
142.007	3983260	9424721	7942110	14359153	12657119	9788667	10755851	9239071	19103777	10976937	15276077	13620033
142.01	4071595	1039828	3864125	3534267	5488774	3696633	6751025	1471899	6559927	3763445	2898011	4468870
142.026	144093871	179197799	252209194	242358695	278010061	83189972	199929648	121323421	374591843	237471598	341575685	232872073
142.05	2642369	5081866	2401315	2887547	2965862	4088458	3778008	4573843	9007499	4421089	4431588	3073227
142.05	5298721	3705876	1483451	3835816	5894431	4353709	4419931	9827290	4056885	3141792	2717824	4052760
142.061	11596276	11244467	8805117	11581112	7889723	8855153	18840780	8095263	8320029	10072421	7233168	10229323
142.073	5152779	6444333	8534996	6370173	7479862	5142795	7993697	4930812	11274563	10480791	10633365	11158480
142.075	1110677	1293062	2553659	7787284	1423962	1209516	1.04064e+07	1193522	2074766	2277515	3151227	2721273
142.086	27984662	24088186	15736595	15009428	4609023	17072223	23961800	21486950	14587410	19040076	18129379	17792417
142.123	13196603	22162455	12667133	18641138	13838443	17561207	19145693	16028364	14580267	10624842	21222834	18546573
142.123	22076467	19342279	9280681	8624704	12561948	5907314	12946918	12078786	11288398	10873340	12489367	13965360
142.123	15236789	16603748	6.2553e+06	17209950	9777963	15796235	34855443	12432100	34603208	10056408	7278397	8120464
142.492	0	0	0	0	0	1402923	0	2443811	7.11088e+06	0	0	1.70992e+06
142.901	6065954	13058663	4609022	11900623	11063264	17759454	13701530	16218460	16333043	13480204	15603759	17246254
142.917	0	2212439	0	2380902	1462634	5517758	1820759	5981676	3466376	3489650	3945148	5989651
142.938	0	1976253	0	2309196	2099243	3481251	2151336	3024162	5096635	2859244	4582670	4508592
142.941	0	0	0	1335987	0	1670492	6.37809e+06	1732914	13005446	1685842	1.73854e+06	3476569
142.945	0	1.0356e+06	0	4010820	9183770	2749792	1163614	3.29121e+06	3.95094e+06	2301872	11558472	3193326
142.948	159599305	609009631	115708191	762499847	883618633	1296443556	605026403	1179109658	1243771191	1142123220	1076918919	1483005241
142.951	0	2464023	0	1544375	3028373	4383744	964560	4054349	2798945	3021297	3795956	3614205
142.955	0	0	0	1689868	0	1641493	8.19796e+06	2379757	0	17056515	7294790	1379302
142.959	45276.5	13329762	0	2714442	975022	4432063	1626551	3665849	17102165	3597541	3842267	4461433
142.977	4353409	6443633	2215028	2879442	5641722	5809351	6352251	3387278	10032108	7628126	11809918	8217530
142.977	6872185	4401054	5320066	3769833	3637234	3933464	3221889	4504773	2593388	3656572	2624476	3571979
142.977	1615030	1497780	1245915	1298679	1716999	2410208	2306541	1954148	1733313	2102568	2343218	1758499
142.98	0	2556015	0	1986711	2389366	5393639	2023106	5362961	2967853	4885488	2870983	5971807
143.004	22665987	35838876	23491587	50647254	38834089	27545513	30328828	26322431	58739886	34131895	42858240	41862095
143.03	3124837	2691569	4586630	3082508	4767574	1837753	2586284	2928671	5689446	2632249	5208363	1237592
143.049	2.54325e+06	1669974	4557377	2631210	5083049	3622836	4178942	3684655	6345943	4388941	5831793	3561778
143.07	2818528	4226403	3466263	3663673	5197329	4333489	5200039	1808458	2008975	3325083	2459243	3443336
143.082	2713791	37555755	19270286	85553195	37399431	65016099	39065015	23633789	12644530	28922609	30307191	33188544
143.083	0	0	6.90727e+06	0	6826393	19785163	0	15064094	7157913	13305959	9011245	12322637
143.092	0	0	0	0	0	2544586	7508438	1585129	0	1906032	2575022	1545932
143.107	7189599	7024827	1466843	4854440	3650766	9288969	6128107	7953959	4988030	7555148	2005677	9037605
143.107	4887301	6141625	3719417	3172516	5062574	5597958	9138424	5247950	4558501	5257053	9132449	6575079
143.118	3409577	3284098	1856607	2554931	2320883	3370667	2573108	3100692	2375562	2281396	2021839	62824
143.118	6928953	5427347	4812527	3068616	3306796	2481759	1314749	4307563	1347762	2397298	1591642	1971214
143.129	4034783	2049778	3201008	2657749	1914807	1607942	2217827	750511	2294434	755147	1713787	835047
143.406	0	4.23915e+06	0	0	0	7506882	0	8447212	0	8.59863e+06	297185	13385836
143.42	4016462	3232053	1086865	1330424	976962	1441613	805522	815253	427849	455665	1.73003e+06	140718
143.725	0	0	0	0	0	0	0	0	0	0	0	0
143.952	0	1.56605e+06	0	1.10621e+06	9028622	2260382	6.76072e+06	2831978	2255529	6.20729e+06	0	11882038
143.981	5447249	6317890	1630162	2495288	7516897	3615354	5277513	1475454	2856463	3343021	4785806	3234969
143.981	2636558	2088453	653612	856188	1299561	2316882	2348615	2172041	157530	1703335	1549280	2128300
143.997	20856311	40190166	21486691	26717794	52329311	76858194	96402442	78680967	46941801	41316391	43044131	40848875
143.997	28738327	16734978	21763988	11776777	13642551	17938112	17644782	25014438	13519558	20051370	21067746	19039854
144.004	704430	4429495	2682451	6138150	395498	4500044	5126332	4268005	8128172	4955873	6432738	3269933
144.048	3977889	5343602	7396397	8600962	10008033	1313970	3682366	4135483	19966493	2573571	11019209	6519661
144.056	2903033	2682298	3489293	1967875	1417790	967096	1317987	2796685	3463498	3014388	4686635	2952371
144.056	2922983	4186975	3545754	3967263	4465228	2281066	5725855	6490072	2540445	4259369	6039853	4208177
144.066	24964848	1330549	38020771	17209516	25415769	6.78464e+07	70743844	36722053	18924534	35050601	20464855	48229645
144.07	0	0	0	0	0	0	0	0	0	0	0	0
144.077	4416206	2592883	4684520	4715516	3600368	4761421	7896389	2528740	3996562	3708768	4948891	3896609
144.102	65811409	32908881	34330972	16437248	23014744	32665571	3257075	12890320	19949109	10743707	30776909	26562776
144.102	41086145	14211582	13184668	11293889	16150666	5089524	2230707	28595487	16976741	16830561	13334740	25371754
144.113	3539036	0	1490518	0	12560919	0	0	0	0	0	0	0
144.134	0	0	0	0	0	0	0	0	0	0	0	0
144.138	5851967	11846774	1200522	7819964	7283220	11295161	9569129	4967045	9632172	7730278	9792449	9477540
144.228	0	0	723299	3070325	3339757	0	2.57126e+06	0	6575790	2864347	3532874	2461184
144.233	0	0	1.57702e+06	1556131	1268312	0	0	0	2.36028e+06	0	985314	0
144.952	1386123	5958323	8180658	6998591	7278034	13023077	4191120	9096858	9199956	8428931	6995232	10869937
144.982	287356167	459153173	0	69161964	2.38535e+08	0	0	0	2.53257e+08	2.02648e+07	0	0
144.982	185368969	226063508	94564140	134483706	39180207	13288418	15872331	24029097	13022198	12152503	8800163	21304121
144.982	2.71157e+08	502941992	163090631	338151894	142852436	460291930	284736564	466050116	330526229	439099690	261742389	332291739
144.982	218432312	865080302	534519745	672706096	253302993	503810116	202745085	58318616	408708745	261645657	84438424	61621535
145.001	6761165	2.2925e+06	4241796	2558469	4570404	6668844	6961858	4989452	4520146	3225882	4784410	5090390
145.05	17693045	19771795	40735450	30524440	59004933	20589340	34970134	15202765	59896907	14347856	43361362	21386343
145.061	2801797	5150233	2483119	7989993	3122565	3236209	6285737	2740066	13038599	1921006	4843153	3767979
145.069	5406094	7833018	4532391	1295639	2314539	2600282	2455750	3562384	5386860	2913651	6040167	4895932
145.069	11142251	2082634	5066710	4165277	203495	3616433	3959990	707551	3012577	2676746	1887157	784207
145.097	3520887	7115958	0	7054146	7212878	2379771	6185193	3872152	3541265	5564289	6018332	9312389
145.097	8226495	8924544	9253457	5176624	7144971	8312672	8491913	8848893	1988398	5789855	7596526	8343680
145.101	3180306	3543069	2747055	3796562	8005357	5368918	6466984	7893006	3920160	971960	4337922	7431032
145.134	2685053	2856709	3790030	3567127	4265741	5891908	3743890	3689184	3173316	2859175	3410101	2966094
145.61	6739815	14129908	5593583	6399276	3401970	6256615	5343584	1689844	4424690	3837311	5175271	5372301
145.61	19229999	6982516	5956512	9384460	990386	4230121	10079929	4845244	3036175	4441029	2281128	3150798
145.979	6531923	4917570	3150501	4108203	4546779	4012881	2675348	1896196	5363987	2196155	5467410	2307646
145.986	16566537	20679817	6749135	9074341	7590559	19961486	11543520	28554130	13171678	17423173	10671943	18825673
145.986	5701602	28352986	20637990	23416725	22372795	27878058	22728845	3951668	19090417	13903515	17976320	1349516
146.027	1123851	0	0	0	13794319	5979901	3255297	6149214	7549951	2921662	2815462	1551198
146.048	36660567	16133997	12399571	13678829	12952830	14001648	8128588	940037	1.19555e+07	10011004	11150609	6996484
146.049	20545714	16844039	13691074	30406800	8058756	24335694	10583185	26578311	11270988	12173774	9884426	7247543
146.053	22357238	15913736	8.00224e+06	0	5030427	4822819	4790263	804483	1374206	3344567	5429080	4067795
146.06	10296696	11215478	8159887	8006256	9542719	10398071	9448966	8299583	8186746	8759310	9992306	7702269
146.081	19486887861	15294080361	11615657019	5948291506	8202210471	6828574599	6978992472	6551624765	5661664827	4829726158	4460368640	4255599673
146.092	17341800	14844193	15479752	14136549	6009536	7963625	7987084	15359588	10093596	10526727	10409560	9605104
146.106	0	0	0	0	0	0	0	0	0	0	0	0
146.118	100172270	162274954	159961402	150228477	159012146	54343074	93582592	47610654	270447655	113731324	180328042	108149635
146.165	545739	27611441	8264878	0	5.30669e+06	0	0	2933551	16800167	0	0	23463855
146.165	8091188	13062706	18252102	14704980	17789978	14465138	24125960	8105991	18760512	23829021	17125262	15830004
146.165	33433123	110677724	376933538	386664617	203075918	61265831	91417392	88846625	438235125	176031672	194954806	115537953
146.555	6.77196e+06	13625205	3102162	6459205	3502830	4776350	4721644	3774500	3657238	1687037	6429936	3653488
146.6	1.61537e+06	4231810	6306108	7255296	4589204	1607750	3272034	5075356	11514335	8270732	8652910	9234502
146.98	71630166	100779471	34351651	51461143	7948545	47885613	5030741	52479980	4220578	6274899	2744805	4081046
146.98	78325057	107296762	44862210	51497440	52000345	90283614	127898536	124021883	77879742	173272516	109123989	220078428
146.98	74807268	124015935	77826358	295180763	105991556	42634119	94347710	229564710	205594302	156915885	32700512	13730094
147.03	15750253	16609172	5015113	5050417	20958099	21713278	28448355	27069333	41648057	25372030	16224483	18511767
147.03	766936	1201695	1187165	2439487	7228329	45092447	11721799	50794649	13530488	63061983	87808471	89251002
147.044	17758132	15439566	10913215	14223971	22408451	17317934	18843694	23096995	11116578	27122734	53764753	59374763
147.047	1415913	4110447	4132672	4969869	5445877	1629140	3.44599e+06	2922546	8821027	6654495	7045584	5245630
147.055	5739084	6180083	4753922	4369782	4327537	4592969	3564074	2006868	5289583	3895477	4922813	3636669
147.057	30667400	24796851	11435203	8269231	16507161	49078274	45372425	28923784	29217048	48661216	52098271	35351856
147.062	0	1465459	0	3506674	2.31085e+06	0	0	1.77717e+06	2.7888e+06	2249727	2474685	2343123
147.065	2080789	8384940	10349323	14027434	14267105	4337544	7441174	10997942	26954591	15912102	20921089	18490037
147.07	1672647	5785769	7434385	10528193	8969544	3199530	5481374	7979893	16365132	10567603	12004004	15172761
147.073	2.00773e+06	9370137	14564274	14537486	14233979	5203089	6946692	9610437	26580314	21445481	27749106	25339250
147.08	2230451	7983498	17065302	19019073	13721994	5767579	8069349	13734109	35952202	20858800	28726462	25573261
147.08	1178059	1999361	3294561	3401927	3287959	4797274	6830726	3158763	3341761	2373521	5740525	4694830
147.081	6272027	2201194	3100876	1333337	3868045	994869	2145003	1968693	1.5104e+06	3490881	4862588	2186117
147.084	347305338	315299472	143823913	359561843	182482007	245873857	220110046	226510255	91665514	130682350	107651653	102431981
147.091	1347575	2175784	3925246	5853558	6826142	1146941	3984284	2852901	7067896	4500711	3269418	5889113
147.098	0	2050905	3511932	4364301	5995499	993981	3467059	2843834	7930837	5685954	6016073	5824940
147.106	1437070	3856012	4336348	4913334	3433074	1202251	2018263	3082792	9879897	5127494	6308736	7991330
147.109	3483797	10612034	17232238	21789932	15197547	5554434	9539380	15443095	36219546	22973452	28773711	26561125
147.113	319327790	293544873	404847373	389719376	465429553	160581485	415478759	148292065	620898807	240834849	363773583	274957479
147.117	10137753	7593094	4508148	6910078	5243146	9454563	9833943	7791524	6640844	5921135	2624187	8213915
147.121	9539628	13232276	12145940	12256849	12248323	544780	13637689	26789986	16832970	8085069	10827888	22314954
147.146	0	0	1739890	6778955	0	0	0	0	2077570	0	0	0
147.162	0	2611782	3921987	5947747	2907290	0	2.27315e+06	1258641	3193398	2243293	1552603	2753090
147.169	2490734	989099	1742339	3526148	3868360	1909332	3177640	2410830	8243328	3666058	3926648	3775064
147.169	3027340	8450534	25966890	19994104	12418483	5498176	7186856	7322176	33149692	6502986	12478863	10376779
147.555	1076317	4763411	5130645	7066720	4858049	3694583	3041288	4481256	11382690	7461519	8273930	8185961
147.629	9095118	10963364	4295339	6609933	5410982	7667758	9182141	7536866	7185169	10234240	7026881	8426181
147.984	12337334	13608724	5780599	10613078	10860254	12650922	8431008	9037431	4376371	2085948	3619522	1370905
148.004	4017878	7599352	15358356	13133388	10225800	2277913	5088833	4643494	14732295	9168275	12160267	9333270
148.027	0	965690	813854	2804537	4642201	0	286616	3.83961e+06	4829832	2459198	2684486	2801681
148.035	0	0	0	0	11017764	0	0	0	1.43075e+07	11681176	1.83943e+07	6536495
148.049	0	0	0	7.84744e+06	2047420	0	0	0	2654094	0	0	0
148.057	0	0	0	2.45015e+06	0	0	0	0	2755614	2952316	0	0
148.06	61292053	184660740	266157155	510620970	309052019	171150750	361773661	306783962	893944363	470918604	611665019	515088783
148.064	0	0	504821	0	0	0	0	0	0	0	0	4321847
148.071	6602707	0	0	0	308267	0	712282	1.97389e+06	2.43128e+06	1012207	0	621916
148.073	4773032	16535564	28786534	35335686	26044296	9380334	15853635	21453712	56982123	35192775	44728708	40719824
148.076	1163884	4584592	2622191	2942671	3454585	2757189	3222752	2762730	2586893	2740923	3457557	4715809
148.076	18620464	22224812	12691212	16811069	24607026	27716474	30416876	26679573	19871798	31174916	22791433	25014596
148.08	58611263	142908492	209327733	267399040	189689541	58830346	137972894	147331524	434417217	272661821	350695007	319071465
148.083	0	0	6302847	7779027	4663293	0	3043443	5143055	10147333	7734948	6755289	8349256
148.085	2344381	31458367	24653543	17710593	20728642	1815595	10091713	8687696	15268540	16777387	13851835	13553156
148.088	82880880	31356307	43765098	4.43015e+07	11026041	29569653	2694710	2597444	23688565	2366029	25468616	4108529
148.094	0	0	0	0	0	0	0	0	0	0	0	0
148.097	5.50472e+07	5.34466e+07	44897374	70389910	93887368	53892596	89000163	56627957	82730005	56294077	0	64098848
148.097	180605473	4886664	7065483	9524000	89882647	78427370	107468900	94245912	69640179	84602419	82748720	74536102
148.099	0	0	0	0	9961444	13207252	20609632	1.68614e+07	7268747	18141289	1.51075e+07	15199021
148.103	8170862	9711671	5339088	7217058	10698369	13146014	16500101	13200670	10240112	14053104	11338291	13673358
148.106	16583409	25855785	13130792	20348332	34652518	28675696	38750240	37127463	21154190	41045859	33507141	32639107
148.11	4322104124	4911390915	3153959733	4159167405	5839500790	6197747031	8067881132	6773569877	5487775663	7787676013	7238634098	7311520172
148.113	13707090	19025660	9660580	13036202	14445442	2.11496e+07	24880790	23080437	22352190	2.81252e+07	21956383	21733536
148.114	5860349	0	2.93093e+06	7423703	7.67601e+06	0	1.9371e+07	23426536	7699902	10643409	14445811	15746423
148.116	22330841	22853638	27921042	35718695	36176692	24920697	35202573	21936796	36989219	29044990	35244172	24247981
148.121	12973194	16083717	8950471	12880745	18952797	21776592	25815314	21440594	16846106	23686058	21082729	23408662
148.124	2885063	4035356	3309778	2475220	3383386	3463810	4461220	4071992	3769337	5712032	3313584	5455516
148.132	3849471	4184882	3105832	3696066	5572935	5436480	6611466	5564267	4078698	6432450	5963769	5866239
148.14	7836081	8758419	3030471	3227365	5828393	6765875	8353932	6710464	4869700	5733738	5705986	5402315
148.143	18142581	21551983	12505728	17356985	25280236	28550104	33950619	27108901	23162426	32517044	27944826	30670159
148.593	8568766	10026167	4849511	6549557	6246282	9183496	12767979	9515118	8797205	9671830	9121742	8199586
148.935	38058824	52748035	26138601	41519195	46560396	73496318	71158239	71645970	62066752	58612991	67251126	69262265
148.982	4221401	5273717	1153432	3340679	3199449	4172882	4913174	5107927	5408051	4349961	3525773	5201371
148.99	0	0	1.01654e+07	0	0	2.29628e+07	4.07089e+07	0	0	0	0	0
148.993	731754854	1050303782	593892069	1011086156	999930534	1239599020	1098767197	1132696778	1085726748	1064347067	1016092366	1023277744
149.023	752946594	617544102	362079910	146782800	374867981	427983645	989971126	295936330	689457783	680283150	804883728	660556214
149.027	10779934	7019975	6654239	6225756	6334492	4551280	6517018	0	9003627	0	5739040	0
149.056	4.11137e+07	1549388	2003716	959987	2030646	0	1211557	752033	4256158	2496687	3554686	1280917
149.06	12274034	11220508	6368198	8949475	10580410	14300607	13671969	11218992	11147885	12094778	12214601	11475064
149.06	14723684	20674607	9468394	13534788	17953206	28392222	28390208	24351079	20835580	26849103	30286326	22137452
149.064	10427949	19300777	28587156	19103203	20939338	4393590	19966990	16573352	53236324	23021866	32472849	26963221
149.074	16154260	6107409	4428457	3088983	7838458	7083708	21255156	1.11559e+07	12414928	57453379	72604831	24515928
149.081	4559432	4342723	3195763	4423119	3851243	2616156	1286648	7414957	3569755	4367619	4213390	3853239
149.081	5547535	7287905	6170621	2607280	3236670	3525352	3416670	1972722	2565761	2522477	1346901	2375495
149.096	4700442	3666735	3717419	4193217	3930457	7353338	8148256	5955713	5919083	5429179	5471858	6207565
149.107	13039377	17346114	10371577	14149789	19112679	20955217	27051314	21443364	17340474	24121578	22109591	21927575
149.113	262378343	319579737	194897307	277076369	390891226	418687759	513251175	423922214	320349705	474601035	418155103	439140285
149.117	1.20549e+08	32751404	126655443	48624490	129732165	1.00211e+08	134349179	75839302	45626946	20940592	190198132	109636942
149.13	105169829	132735385	79259908	107446288	194050054	201393187	200848557	154563362	166391286	176295076	172461290	182781578
149.133	4925307	6770512	4052018	3660131	8222221	6624505	4691307	6283021	4379590	6826994	6507641	7102879
149.133	12754670	12698506	4717924	3875717	5881876	6714869	8869279	5141828	3612296	4070903	4771751	9763810
149.133	2437181	4869906	5301939	944574	5420430	8441723	10471411	3735885	3796806	7335188	4073020	2687351
149.99	2107595	4817788	2102679	5033838	4721888	10153523	8028733	5004296	5192763	9533323	3292241	11158445
149.997	14655143	21084148	11354766	17828800	20656531	25264948	22747558	18688365	22145151	23890090	19276271	25838770
150.014	38668804	31720722	31281520	19283303	37447638	8172747	33170229	9762365	22398565	14418717	18753208	12481908
150.027	60914167	52373582	27254906	12150807	29593417	36081785	80122681	22145746	58895224	57260279	67599706	55372103
150.055	4427491	4653040	3284864	3431775	3502052	6364397	4113945	4007780	7858717	9086482	8352815	8926990
150.058	33416327	27349888	45221421	32892058	30356217	12464211	33837484	14969243	43527900	17308723	28833031	14773225
150.065	0	0	1456936	4937572	1362165	0	0	2489952	7835122	3398742	1476002	4543589
150.076	32560975	42020675	43175783	41002383	44739618	33264036	48112397	38250545	16381389	22448302	22423446	36424585
150.076	103133541	102054454	59481969	47312358	24816515	23660231	53894036	45219988	31443554	40043374	34631043	33050436
150.091	4355720	12114346	5899816	3514125	4618240	5334185	5721123	8752411	8307788	5717033	8352894	6945150
150.113	59472706	11603583	70745019	2.90791e+08	18530410	483409205	1133107986	470899361	7.29736e+08	6.03387e+08	367284776	11643482
150.117	7091333	9274463	5.9642e+06	6546032	10319175	11790965	12398815	9839938	8518455	11859543	11530195	10750709
150.121	5641149	3936412	3167794	5138701	4506066	6306576	4661978	7364584	7409653	6466692	8719054	8592218
150.128	2520427	7225771	6073793	4155412	3031987	2124381	6292793	4611111	4463917	6555979	9176045	6153016
150.198	0	328613	0	0	0	1133221	0	1906330	0	1398457	0	2341140
150.932	12939579	18582171	9504215	15154955	15510241	25625717	24767607	23858274	21678709	20023751	20164512	20403545
150.977	0	0	10954628	18286002	13747396	18342495	13638999	16459823	42717032	26620221	36184323	41402377
150.998	9291511	16076077	1875777	3634434	9402722	8013402	12876039	6864127	16775341	10053078	6815247	10026479
151.001	0	2182005	950449	2885927	0	3.05993e+06	0	4207099	5260365	22663311	3546766	3275631
151.024	0	0	1.79226e+07	2217235	0	1.09467e+07	0	0	28225710	0	0	2.69583e+06
151.024	0	0	0	0	0	0	0	0	0	0	0	0
151.028	14542342	25670673	10050635	20662811	31376427	21900552	13566570	3388375	15838845	15745469	15071680	17573608
151.035	582780324	784497264	572051337	1079655312	629097214	478482452	552492705	501694579	1100507667	516856641	779890497	744871278
151.048	11217029	14921031	56556201	15254967	18921350	2761215	9354565	9830059	20278624	12480359	15201854	17249975
151.061	9568184	7172319	1505589	5029949	5181304	7156087	3613400	3432274	3968956	5738782	8480308	4874427
151.062	11021306	6535211	8277708	5036323	7716928	4104685	4280724	7050926	4200465	1129622	2726480	3784446
151.07	7692265	11334069	4587064	7879846	12850181	14231001	20409450	15559054	12955408	19212652	19889347	17763989
151.075	21400313	11263988	17495620	4814188	10907033	7681091	6825985	5038163	6506517	5340476	5842783	6601855
151.075	15945634	12815664	6797120	8608448	10146490	13943212	13333143	12522805	7058507	11804009	11976892	9525362
151.08	15098815	12466138	11508509	2229642	4759530	2266288	1689128	4164536	4870823	7353402	5287699	3852478
151.087	5514033	12404784	9202845	5484900	8598392	8545483	1460834	8965865	5849413	4182107	8799698	7972075
151.087	8780032	5945958	4616641	2569403	3681934	5069909	3715242	3810180	3626248	3298759	3854262	3416314
151.096	15412760	16421810	2943248	10569857	4260186	20650560	6176628	3887138	11029840	3729690	10009156	5874636
151.112	8287598	8227208	8000351	7475358	1508606	14164475	14768559	12765810	9864386	10709242	12799096	10629661
151.112	7921600	7441565	4905137	13403818	3243204	7148014	10814778	5573697	12543524	11698869	6300452	8922140
151.116	26011921	2.6907e+07	13224198	6419959	24356520	27482849	28152868	24488734	9924692	26462010	25081912	26852891
151.116	19479977	11903736	11944386	11103126	16319883	22331920	21971899	29575209	13521136	23336143	17383643	16798599
151.144	0	0	0	0	0	0	0	0	0	0	0	0
151.64	15217466	3021714	5358252	2274655	1901740	3734189	2948804	3802426	4665638	2236756	5566873	3160435
151.983	1256852	2474139	1105321	2162264	3780917	2667862	3326415	1718784	2784911	1880878	3718514	1760701
152.022	0	662990	3.33673e+06	425216	8311193	1386491	10303991	16114777	23967141	5273139	5402902	2743253
152.032	6820703	8742730	32157326	9332344	10859920	2127050	5916392	5722167	16173341	7793368	8688620	12101810
152.032	3992082	1745799	4899218	5634166	3884035	4120923	3451405	3594079	8403910	4554561	6473365	4741633
152.036	0	94538132	83763101	131349817	91230693	65960617	71844302	64431470	138583669	66275435	96689039	93874615
152.039	23897678	36178971	32402627	51202478	33809723	24314207	27764510	25129340	53446568	26737191	36925767	36992877
152.051	712768	679466	2668340	386044	368769	0	0	0	1.85065e+06	1434222	320533	160847
152.054	0	0	0	0	0	0	0	0	0	0	0	0
152.057	17171138	18205173	46636578	41245561	48765805	20053852	21774666	17840361	61461593	19036419	37292636	24140987
152.057	4847861	5181888	2771566	3598362	4149935	1843848	6805602	3482388	4903677	4752075	4310176	3936717
152.071	14519487	12163631	782180	16264463	7825371	18107661	8742406	14203745	17861430	19296433	16393371	21250773
152.074	9205517	17430862	8157031	15324537	13967780	29519318	27224890	26518295	17004180	22798578	22110891	18898182
152.082	6205196	8771399	4462958	4320006	5563943	2961552	3005733	7920773	3393638	4097083	3878310	3604953
152.092	6914168	9067322	3236931	3524274	6072473	6878985	3637927	8707090	6547407	5483413	13088204	4902255
152.107	7715688	7747124	4690345	7337833	4634726	3903403	9779706	5487216	3962420	4967697	2938468	4874034
152.128	8436982	12171130	5590829	9038405	7805699	7907321	13519462	17706417	4903744	7218027	9667450	26002511
152.947	2404803	4581772	1951625	2306762	4266291	1264939	2608385	3462855	6533144	4982457	7000892	5561613
152.983	1.15158e+06	12146609	6341880	15485492	14469431	12194797	13724945	9837318	20401117	13380395	17401161	15483713
152.987	32200763	41197643	14829994	23647956	54849081	69425907	69327946	64931588	25829397	78596183	67272997	61051923
152.995	21668005	15946661	4988025	3904427	7839162	4253147	5987764	4249044	5420091	3623721	2496758	4929498
153.011	19625298	2907282	9833208	4440072	4560478	8025897	2259077	1413382	5096895	3608422	2270476	886512
153.025	0	0	0	0	0	0	0	0	0	0	0	0
153.033	0	106011971	94365073	149905449	101681690	75755695	80731877	72961539	155133923	78792657	109697103	108138601
153.039	662878	5499885	6815237	8386685	5844080	2748835	1588298	5213332	11351693	5922162	8069618	7717311
153.042	0	0	0	12178468	0	324460	613112	1529800	0	9833906	0	2945570
153.055	1262746	1885316	1451913	2309613	1113897	2419060	1854685	2846339	2736334	2533805	1506376	1799213
153.055	1865527	3937179	694425	5645653	2188052	5063176	4889349	5027160	455971	4199664	7541216	4406814
153.06	0	3295027	2071100	1461852	2025239	7877209	2199152	3420662	2838718	1345289	1983773	1676040
153.066	13724419	16066218	9662378	10395668	12052937	11548788	10663197	10051353	8774788	8760596	8840256	9317521
153.066	18920579	34715222	22881948	23023165	13411469	13373521	27816466	30551082	18124459	21591788	22194676	21568415
153.077	133359081	152994659	92080465	155493432	206227307	529438257	543247311	450468644	314827981	439139830	411444306	392047400
153.091	13135861	8243211	3872609	11341897	5713316	6016866	7325775	4795948	5887632	5187272	14618461	7720130
153.091	7034928	19039746	6535774	13116503	14450024	27385445	32419196	22332643	8688715	22017198	15854493	26288995
153.091	11512534	13691931	35490301	19308608	31426260	18243721	23322692	11634444	14114022	16301006	34322899	41240864
153.102	2711613	1397751	2402793	3951067	2322447	4167154	4847479	4750678	3783717	4458950	5447976	2378586
153.102	5135448	3600967	4232674	5247863	3307902	2169946	4812570	3012780	2435372	5140752	4074848	4703526
153.127	6258544	6680840	2192977	2905496	2683391	4870945	3516382	4059683	3377519	3509148	3486029	4069643
153.127	5404821	4648207	1602006	1609036	5843195	4462590	3445421	3526939	1240278	2485355	6460266	4153978
153.127	4560112	4989524	3639967	7298375	3785779	5403015	4887532	7957058	5290413	8437551	8851775	7551328
153.395	1491240	1495572	742967	13944968	1602592	2480373	2999660	1977063	659010	2290008	2554064	1698766
153.991	4798233	6494617	10630464	8371329	7724359	1402777	4782294	2446873	11224532	5494801	7886779	5363872
153.993	2252463	2234925	1224484	1284584	1650193	1924577	1165364	1999833	943646	2054801	1130108	1584979
153.993	8843778	10028333	5941624	6457723	4569510	7694726	6634408	9228378	4997125	6285521	6833294	7082765
153.993	9423600	9752424	5300571	6082837	4456833	6891523	6617083	5767498	2646545	5351332	1862955	5931904
153.995	3405762	4153080	1654209	3691510	0	0	2.96085e+06	6.42031e+06	2.16589e+06	6251459	5820814	0
154.005	2434425	2958613	1504099	1972928	3141337	4380614	3571692	3897846	2952248	4051841	4362657	4497011
154.005	44707099	75970807	46897142	51691723	88509033	114452673	213482089	105099769	83962806	97452385	84968498	87610588
154.005	36591874	26767714	24041091	19449739	23175486	28506147	30544973	35641824	23284961	36469103	31556851	35034401
154.02	0	0	0	0	0	0	0	0	0	0	0	0
154.036	2808694	1698136	3520528	5807595	5341294	2235744	5822437	3357434	8903614	5001401	2901944	6194816
154.044	4789844	8430850	2528623	3764530	12444792	17534127	21109027	11793767	6694349	12441936	11939998	10577545
154.047	6569478	9567677	4618823	9223177	3821170	9502847	6108926	14108925	6700212	0	6332710	9.6703e+06
154.05	4939138	4004266	1941100	7083667	6871202	10294955	9391872	8179351	5614590	7087635	7988468	5735488
154.059	105548534	240734260	249997449	277966852	215996205	103164531	135907559	156151993	249232132	304074768	211214782	287480350
154.084	0	0	0	0	0	2.90615e+06	0	0	0	0	0	0
154.086	7080316	13315965	2583873	7899974	3788739	8639430	10218342	9728185	7479353	9931544	9292574	9452129
154.134	1852291	7125178	1365668	5.52878e+06	1438146	1057061	1818295	2678638	0	6020238	1105967	7430494
154.88	0	0	0	4.67356e+06	0	0	0	0	0	0	0	0
154.967	5530197	3946781	2847442	4067703	2899508	2408777	2890632	3442572	2694309	2228068	2048213	2582541
154.98	6169648	8462062	1969702	9896357	9109087	6661981	9549792	7097422	14813436	9650724	12337093	10764669
154.983	2007482	3145527	1053118	1734542	4210189	4640347	5627803	4950756	2479746	6600777	4497861	4646251
154.99	42113983	0	158043692	117545678	1.09932e+08	156797786	7855882	136844181	97059436	125302641	120206123	119201594
154.99	29080384	21107544	6976325	9757138	18563119	33707411	29485461	34021052	25205697	33238675	26181417	62680614
154.99	20369607	35292453	26213866	20824255	9902767	7524532	7697090	10683896	6804676	7484943	8488393	7226405
155.003	7982310	10097913	3607519	5874213	11693435	17849016	18423238	18600524	6258470	19018071	16925080	15986662
155.008	1969656	3460420	2410452	2692248	5186734	6519533	3180601	2466430	4797932	3459118	5127457	6787956
155.01	861137	6316047	1053223	9999162	6211005	3825602	4223429	2275748	10329866	861826	6953440	2769737
155.013	3372607	4486162	2827112	1643956	4821323	1184478	6751083	4146152	7436550	8488301	10954935	8630087
155.043	6152694	5092102	5595444	4078893	6195536	1763665	4015334	1932569	6081004	2899256	5693519	3754759
155.056	1167591	2709224	2670191	3514839	2154160	3323653	1333200	1965566	2600663	3256768	2374328	2807098
155.062	4122118	10724632	12379451	17492405	4600262	4360438	5870465	6330126	8033731	13819874	9509112	13664989
155.07	6816768	12806092	5911907	3310159	7553276	13129640	12719737	10501183	1328009	10068709	9361854	8779532
155.07	20788370	5998229	18821782	6859070	10298495	5675763	8553970	4897136	7193116	7504159	6881484	9036845
155.081	4348479	12142531	8500913	5268388	5731507	8179475	6651798	6542031	1225406	8111595	8452374	5465481
155.091	10171338	5951994	5779679	7747551	7416654	6882536	4306736	4962375	3600184	3145876	4140467	5767209
155.107	11663771	13163075	10286951	14415143	12456773	11557484	13669663	15672578	10375250	8385179	9552606	13380377
155.107	25420202	16927075	23524697	17113616	2333521	17702002	11639964	23791953	26880098	20864715	30268757	7180538
155.107	9020994	19570817	11753435	10138846	12472444	22658710	20267310	15578567	15666245	17776399	16452639	17197098
155.107	14769117	8052837	5254800	4543708	5841089	8063196	5200488	6549422	5260732	5642537	6352224	8959552
155.118	4530090	3768820	1515285	2288143	3904687	3920638	2596126	2345168	2880753	5163851	2755084	3074135
155.143	2719226	3426695	1355463	2217386	2920200	6058746	3720691	3425498	2467448	4877066	4044535	6268870
155.154	3033749	4222397	2772372	1973374	4907498	2095629	1723123	4964529	4182018	4374488	3704382	1014142
155.556	2141074	3403144	2457143	3452652	3451171	0	2373504	0	5710150	2141275	4107495	1838055
155.694	0	0	0	0	0	1595342	0	5955717	0	0	0	1016332
155.974	21548466	11875906	3610303	2416147	1762853	2582744	2722093	4976263	4394711	3173394	1643937	4551124
155.978	3431275	13495270	3742210	10995273	9446959	4267617	11075425	12828796	10978191	12690197	10233314	8402246
155.991	2488612	2396654	3382122	1776960	967602	3243911	1363357	3277728	1065067	2661005	2853429	2425234
155.994	13120774	8774045	2573918	5351817	3950804	4323133	3095906	5731663	3803953	1089024	4570794	2616340
156.006	0	0	0	0	0	0	0	0	0	0	0	0
156.03	0	0	0	0	0	0	0	0	0	0	0	0
156.038	0	0	0	0	0	0	0	0	0	0	0	0
156.041	5092659	4583387	7286448	10937786	14354433	3401465	9047152	2627871	14999576	4934879	10176990	5988884
156.053	0	0	0	0	0	0	0	0	2803638	0	0	0
156.061	0	0	0	0	0	0	0	0	1306774	0	0	0
156.065	11611146	4459449	4194496	6228143	8342078	10913879	5587593	7212116	12626529	2457131	5647076	4525137
156.069	0	3875675	2865689	3376588	4905927	6.76834e+06	1761050	0	5921362	0	3933604	1621115
156.072	166810575	168986518	146630902	114044625	224018060	184665498	258495443	189549259	163049671	239330676	205791399	179615739
156.073	28847880	35132644	15878779	18864921	55333546	56074194	39615157	45130727	34158525	50576894	41756698	46915459
156.077	1279808188	1634988851	1937798287	2118016321	3160510027	1133686508	2160996500	886721621	3942499056	1524475784	2753220681	1496040718
156.081	3409010	4298091	5295510	5248833	9156100	3613577	5896934	4.82903e+06	11606847	3328910	8013271	4937803
156.085	4337390	2715952	3572374	3978393	8327263	2503783	2944186	5700202	8002468	2708494	5160751	3057369
156.089	4319424	4255237	5631799	5428386	10788741	2430209	5627275	2814347	10726693	4136692	8239524	4995035
156.093	0	0	1194069	2.42237e+06	0	0	0	0	2226026	0	0	0
156.102	8562204	16596796	12145480	3988318	3253100	12806225	14921026	13454879	2413517	12732839	11868735	9795307
156.109	2765300	1836757	3709677	0	3057393	299921	2734038	1.03177e+06	3138838	1470581	1.74411e+06	2211376
156.113	6302247	6931309	8221558	7639754	13991445	3683278	8481409	3752807	14571949	4930888	10554502	6435944
156.138	7581922	5578607	4851750	4740511	6918083	7426311	7477383	5759327	5532963	7018882	5855469	6631587
156.592	374824	0	0	2295699	1350777	1708216	1012942	3186951	52952	4007987	6469593	7860282
156.6	2156443	3600846	3107308	2736094	2521379	0	2221204	1016597	6184234	1467567	3220443	1579537
156.845	0	0	0	0	0	0	0	0	0	0	0	0
156.984	57045593	91719354	35731723	32934498	61828129	31595696	248402203	81930814	126602185	207399242	275692044	200799686
156.984	12379769	10762872	11025343	6879447	8169453	11915806	8826347	7363463	5492061	9841305	8523197	9431835
156.991	4205300	4839444	3150170	3086575	2661990	2886300	4312649	3033184	2642423	1308384	3076965	2123624
156.991	8591299	8953135	5247962	3944937	4241261	6604297	7649845	5928666	5270102	6354466	6084968	7472783
157.035	89773337	114596822	72335448	103124554	140455804	148153132	163704831	168460140	136913950	160968345	154067322	162903191
157.039	0	0	0	0	0	0	0	0	0	0	0	0
157.046	13251949	1908320	4425043	2632992	1752180	27762371	9373403	17062135	3383150	3268147	2932605	4029632
157.061	4562506	4267943	12452136	3239858	18536100	20145298	4737512	4374664	35190600	3218300	2543879	5303674
157.061	4070995	5593083	3856727	3167880	4448238	3042543	13325526	18378899	0	29547903	22637729	33175028
157.074	13315229	17028154	19778663	18969539	34529157	10362674	21425444	9011970	36562243	13830073	28811388	16939577
157.08	93445680	105111054	115324754	126986500	213316115	69568332	140159177	59786793	260847328	90599758	182027089	107719632
157.083	128708947	169501637	55041233	109403478	167183776	214828233	194432774	181018626	165406390	185963477	197022980	183553432
157.086	13661485	9332271	21962573	7573627	23144522	12708682	3196063	9324892	7758348	21935128	14627963	6919975
157.086	7297825	9330670	5956029	5246950	14131977	18883928	8953076	17706714	13192455	13750526	15900735	12982858
157.097	10146617	7908562	3009176	3558582	3913119	1490903	3918503	5090500	4767730	3953553	3987783	2938617
157.108	8613397	6144618	6835668	5760938	13666512	6087513	10815072	4122232	11790293	6570876	9428126	6238789
157.122	2309705	2146969	1794498	4623133	2761047	6710018	4953322	4549495	1979779	2563522	5032210	3414535
157.17	18204926	14253797	9115886	15252608	16964644	6012049	2881314	1986222	7735991	2818702	10633539	3425811
157.987	3038288	4399236	2070334	1077699	6276668	6962005	8329762	6954409	1294592	6798807	859420	6064136
158.03	0	1578217	1601357	2616773	1765649	0	0	928885	2532966	2797605	1227721	3882364
158.04	1825502	2008025	5488849	3997524	2367619	2191314	2102566	2371606	5725831	4714934	3470048	5185101
158.046	0	0	0	0	0	0	0	0	0	0	0	0
158.068	6047635	6887319	6452705	5609709	5918674	8865612	10007283	6660327	4761242	6869530	6614100	6022046
158.077	8.85296e+06	0	4685999	844928	1.0297e+07	0	0	4170924	2794897	0	1806660	0
158.081	7887379	106678237	68024025	9604079	12655294	65345801	64405214	54726482	16766836	9175419	11478663	6933896
158.087	5867167	8274799	7545313	3435017	7765935	11257951	7610504	6150090	8874096	9207640	9355715	8213068
158.092	69195479	62514334	55445391	55448384	128380848	56352701	98336436	40377037	107542637	50890912	90174317	55073239
158.118	100300716	62233276	60601266	97479825	47033239	5674076	96135962	64223256	142455385	99228224	4203671	120145591
158.129	3398926	2.31674e+06	5951898	0	3858748	1603113	3680479	3188985	6934574	1768967	3638108	2.12706e+07
158.154	27914414	35360001	15809520	31641932	27041955	48277968	23978947	50533480	24912052	48745815	40232393	31023164
158.154	11807638	6140508	10587361	13224572	4091316	4693034	23332036	4107534	17751968	8574646	22573382	18557813
158.717	762298	1633741	553175	2147917	1211751	1479648	1729328	3479891	4004846	3433949	3683137	3751653
158.843	0	0	0	0	0	0	0	0	0	0	0	0
158.922	7047558	10306213	6306027	6640803	8065288	4211947	14640419	1779616	11350068	3039919	12371207	16461734
158.922	4199563	3511321	1566771	934295	793312	5914766	2589530	1890337	4196328	3286897	1231838	2238583
158.927	0	673067	454022	1421735	1257301	761731	2362508	10416555	1751948	1402619	935711	1391040
158.964	292822682	356056387	165276270	581230053	288053297	644190539	460588846	670067576	684253508	639180724	605693485	698425445
158.981	14601250	27425437	10476247	9489455	51204417	12388905	73203264	14170003	37694510	63235291	80294839	60442758
158.981	4379493	3598283	3938378	3506745	2989822	3797422	2600751	3219262	1931031	2839216	2710217	2902859
158.986	2624691	2353574	1267923	861086	1.04386e+06	1796456	654486	2605131	3689947	899563	290211	2629449
159.017	14422296	22301406	14596656	29601674	24315770	14547814	17619955	15587823	34137566	20075324	26304932	23998388
159.028	42316064	52135352	38752455	45912600	79861821	26771688	62010464	11704412	87495719	16118151	59646399	19190654
159.031	6495917	8326807	6484034	8256221	10650008	12761909	13055566	12640255	12976034	16661727	14123062	12957025
159.044	0	0	0	0	0	0	0	0	0	0	0	0
159.076	6186462	5312020	5422760	7641985	5373275	5766638	12087414	6280176	9856878	3739941	7742431	5605065
159.085	7622005	8001469	5546996	3773373	3813823	3093675	6798675	3129181	2844898	1987896	3455059	2647080
159.092	0	4641234	0	0	0	0	0	2.06438e+07	0	0	18921286	0
159.096	3438578	2380410	2700866	2608137	6865831	2640002	5062103	2251805	5968867	2493632	5127564	2347035
159.113	11664310	7271420	3953574	4583587	7491642	8006601	4735381	9439739	3333054	4247737	4198095	5999089
159.113	6569883	5786835	5806712	6707045	4219103	3180591	8752452	6620645	4550506	5136151	5458559	3665641
159.117	4981243	2300945	2571267	5198463	4400781	5473918	5920118	1678874	5280602	2498407	5143322	2917381
159.121	7736978	9113655	2577187	1017061	6182046	9593668	2037126	7785121	6942366	7793253	7881240	6751549
159.157	2694041	3122324	3378855	2968357	4549570	2827136	3453680	2938108	2559837	4246798	4771659	1251858
159.967	3864983	5994586	3395469	9342787	7015233	11543087	8298824	9580160	11255725	9182758	9324516	11015928
159.969	15937422	9755479	7841888	5072788	6097872	5755226	6326369	6691213	4616292	1594314	2395786	4650863
160.018	3.58934e+06	5.30283e+06	1753200	2154847	5930963	887378	4917326	2326594	5984858	3783092	3790055	3748557
160.035	12122551	12001306	23254436	19640849	22585118	3129399	14975967	5264832	27119494	12539588	19902824	14752933
160.037	0	0	0	0	0	0	0	0	0	0	0	0
160.043	0	2377777	5489893	3221760	6521097	0	2.01885e+06	0	9950811	39901659	4886609	21896336
160.06	1175599399	2.35112e+08	831120500	173503188	783515742	204548293	769203589	712404798	3.20508e+08	136923742	630220701	555117581
160.06	288087401	294394215	362091122	5.5986e+08	405950461	512820980	446747540	435122785	302804158	205582095	333674161	447152688
160.06	231981339	216093338	222600273	269745840	302409413	316726628	384232771	183050289	181371113	298155703	156082310	203776209
160.076	9175235	14084014	13441394	6926384	19787876	16116691	10926918	18900929	25979689	12397698	17781510	17027524
160.08	1.92132e+07	38891566	10707909	5425803	842414	28077830	680811	0	18125588	0	740064	0
160.11	12501569	10517517	7109640	5831150	9373288	18146311	16624996	14112939	6779884	12579782	10940682	10813566
160.133	47003623	20717957	34389235	24612087	30590923	6085610	5584378	6093337	49644249	9140640	8938297	23906213
160.133	5048974	6471684	7950462	5700788	5752454	5521776	4562458	7891302	5988222	3988113	4272484	8611683
160.17	777599	803504	540854	490065	490968	867239	683319	598901	471054	2425672	469939	334136
160.181	2739872	1521875	2554450	2423695	2275140	1769687	1809420	1611699	2861263	1094508	2257685	1952745
160.492	0	0	0	0	0	0	0	0	0	0	0	0
160.959	0	8677487	0	958396	1.23042e+07	2985393	11162829	4353690	18201702	5553676	20823779	4733113
160.968	1177945	3237905	1489269	4059150	2584489	2071696	3475541	3783645	4891400	4535586	4340508	4863390
160.977	0	3950203	1.2076e+06	3702427	2058242	5217187	3881252	1045660	2535082	1930302	1006053	3096364
161.014	4871166	6318616	6127828	10341875	9832902	5181346	6497224	6563029	13840717	7785090	10673161	9289087
161.018	6958991	7137746	5403377	5950860	12176875	3901534	7582456	5897788	7618019	7376650	10294194	10670960
161.038	0	0	2502114	449789	2087205	0	0	0	9520785	0	0	0
161.04	0	0	0	0	0	0	0	0	0	0	0	0
161.064	49746271	37315347	39146570	43820799	42360698	33962831	56812600	49583615	37741857	74713949	37252102	65964567
161.091	347489	5880407	2113128	3837884	5273423	5986634	5984884	3357612	2593185	4383358	2753089	2433661
161.096	7008528	5366575	2469593	2611927	1257594	2982176	8914679	2771321	3346263	5399934	6064302	4937838
161.128	15468493	10600925	18952144	7983062	22268779	4638190	12577945	2464369	13383646	4437590	14032636	3101229
161.133	3677907	6135000	1759930	4773729	3316924	5229728	4088410	5446410	4120109	3749938	3506809	6875393
161.137	25468674	0	0	0	2229045	0	7144362	0	0	7914541	3.39576e+06	13440097
161.561	0	0	0	0	0	0	0	0	0	0	0	0
161.98	7748811	26314785	13725007	31470663	23379973	14602533	21489912	19757692	35915962	28025866	29463503	30751936
162.041	0	0	0	0	1.72229e+06	2943552	2253820	2431918	8665665	3203919	2022127	3171544
162.05	14664768	12332765	18004518	16178920	26893737	3545605	20274791	8088952	24651993	9016977	21183657	8683672
162.055	3018752	1679449	2543219	5037109	3183958	5840703	3370091	6226254	2767668	3249937	5694002	4590958
162.074	0	0	0	0	0	0	0	0	0	0	0	0
162.076	169619473	159680847	8389940	89403518	95557132	53618043	114643175	100339324	91987453	105568853	87243262	66020928
162.088	0	0	0	0	0	0	0	0	0	0	0	0
162.096	0	0	0	0	0	0	0	0	0	0	0	0
162.1	0	0	1533591	19452953	4504613	0	0	0	0	0	0	0
162.104	4131863	6694123	6557242	4806111	5920519	5886505	5180653	3407820	5539411	1958396	4027236	2172097
162.108	5617924	0	1776616	0	4.3453e+06	0	0	0	3.5501e+06	0	0	0
162.112	298389452	419712531	692897336	789232738	758099155	140121773	360425780	206217807	822551488	390494411	429687647	463113913
162.116	0	0	960125	0	0	0	0	0	0	0	0	0
162.121	0	0	0	0	0	0	0	0	0	0	0	0
162.125	0	0	4.21501e+06	0	0	0	0	0	0	0	0	0
162.132	503584	0	2592116	0	0	15517225	0	0	0	0	6115123	0
162.137	0	0	0	0	0	0	0	0	0	0	0	0
162.146	0	0	0	0	0	0	0	0	0	0	0	0
162.15	0	0	2315075	1019809	2524289	0	0	0	3910275	0	0	0
162.452	2129615	3212019	5142448	942854	1.82661e+06	4917323	1937344	2348951	0	1665756	290719	0
162.666	0	0	0	0	0	0	0	0	0	0	0	0
162.981	4.81184e+06	6170583	4261538	3930578	5195967	3514402	5373623	4000984	7658296	5012636	6377116	5010654
162.998	5570581	7965417	4400181	5252196	6768842	14405500	8442040	8060213	5331712	4148284	8324089	5137414
163.054	0	0	0	0	0	0	0	0	0	0	0	0
163.06	0	0	0	0	0	0	0	0	0	0	1705791	0
163.071	2528417	2316406	6003727	8594685	4350425	1766517	2352735	4602623	13929632	5103641	3243394	5773324
163.075	21943972	23525506	20409201	24206999	35124839	12234579	8088436	7711306	9479419	8807787	9545387	10317206
163.075	50655561	84779560	30911125	55385129	54326131	45890804	97847200	70014872	115172590	4128994	72540561	9087154
163.079	13457418	10635753	12035192	14359413	5697118	15126615	12254008	10951926	845616	11249377	8186804	6767555
163.096	9481294	5946376	16869801	5680198	11220971	6734415	10935467	5899490	5532502	8050635	7912105	5872143
163.096	5517640	4222290	1635687	4897631	8460140	15182052	10868996	10296580	4413055	9715740	10051498	9323273
163.108	2755951	1839171	1740768	0	99641	2.86952e+06	3638983	1.68133e+06	776792	44241.5	2307517	791560
163.112	6634426	6883452	2488668	2826619	4009554	5469967	4262630	4121154	3604059	4318918	3904498	3763044
163.112	5026585	7360083	5017679	4622652	3954388	8552728	4912210	6980931	6966531	8212396	7659508	6366640
163.116	23413668	27405496	49650378	53032552	48838604	11128920	23038954	14347403	59358809	26600785	30257830	29388569
163.119	0	0	1479757	0	0	0	0	0	0	0	0	0
163.123	3121092	2692083	4280836	5039555	3590731	9109796	2523142	8823651	5408074	6765040	10513268	4868133
163.133	6385737	5396705	1397354	1861371	3561238	7142854	6837722	9278205	3569725	3480655	3198311	11223976
163.133	3152655	1284473	1399323	2388536	3232113	2421920	5119347	6331913	2677496	1954162	4427977	3011939
163.148	25087707	40469325	5023137	3663899	5244359	4619700	15581125	2916525	5460500	3773270	6320660	17813941
163.148	1872160	7144157	2480360	4972846	3299477	5037163	6299030	2882923	1057177	3950604	887994	1910478
163.978	2386781	4014495	4093927	1743937	4117064	2934052	5449136	3242128	3116705	1529064	6911810	3555647
164.008	35788520	30725647	25758127	30108014	60474998	21373729	49167317	29788171	66880803	48637898	77429177	50198505
164.029	43271778	65316542	78241651	80074416	89488862	41266120	89087747	46817782	113562064	67383779	113129950	76490872
164.057	189175	4856238	1974602	2196252	3312476	2182767	2798732	4853242	3732387	4460846	2339488	3271219
164.067	30102707	47020689	57312888	80743110	45690051	35861085	42156308	44381950	91810081	46764546	59317020	68318302
164.071	1193327	3151829	4088737	2302302	7425085	2950453	4437203	3068545	4404589	3924881	3421633	3368962
164.092	16530736	15354253	27701727	2241581	9806135	1610704	10064515	9018439	18682223	19677038	11174170	14360131
164.097	0	794598	0	2282480	2586650	332147	0	0	3460892	1.32165e+06	2636679	1941671
164.107	3002721	7322639	2625150	1237149	5918233	4612207	8417942	12973347	10873846	11618276	5398518	7.61699e+06
164.117	16272753	0	4496229	3655683	6084570	0	0	0	6043309	0	54581913	3531883
164.119	0	0	2092141	0	0	0	0	0	0	0	0	0
164.128	19133659	9242188	20952716	9537607	4845729	15949352	11401537	26432549	13280822	27826583	25677546	26600713
164.128	1882189	10722556	10737630	11159654	10456295	32295362	11119324	10264220	10418321	14611219	13277708	13511250
164.891	0	0	0	628114	0	1811321	0	576848	1207737	323189	1138389	700593
164.917	0	0	0	1006461	0	262103	0	491021	738188	13800657	0	13575037
164.921	0	0	0	1.42669e+06	0	0	0	1.71387e+06	130961	0	0	2.93877e+06
164.926	0	0	0	182833	0	2698388	0	757616	13194892	0	0	6.62219e+06
164.93	82600747	176818881	31140510	290274558	263930789	425099642	185096920	361292652	445079918	277064452	383063144	513220185
164.934	0	0	0	752924	0	1559794	0	2182974	7.16674e+06	0	0	2.08486e+06
164.943	0	0	0	3265876	0	311140	0	395348	511120	0	0	147301
164.967	24417177	31842275	15716969	26106936	26668012	42470484	34590994	35212132	35000116	34280903	29469208	38123608
164.969	0	0	0	0	0	0	0	0	0	0	0	0
165.033	1792664	2732630	4099051	3791828	3564465	1122769	2777912	1109081	4280574	2757030	3975688	2641204
165.051	33913983	47527371	35739738	67099790	44291430	28418597	30796735	28108031	57972249	32555263	38144750	35822439
165.055	47616740	61600119	44834413	56227093	47425141	59334280	71973231	70303810	60953412	95512541	69848237	59044989
165.063	2056834	1846384	18711105	15970344	0	0	0	7997370	0	0	8.30392e+06	0
165.068	0	1392619	5319165	9262477	1.9989e+06	0	0	3961134	10031538	5769096	5954529	7473906
165.07	4850520	4302656	5040809	4322580	693483	6513207	7982486	3489386	5970043	4317601	5210745	3694486
165.087	4856284	7942495	1606077	975756	2758826	1555911	3630061	3222271	2983716	1256784	3237257	952600
165.091	8645715	7237671	4591004	5970645	7456656	3835694	10541059	7173861	7931883	3936697	12161156	6319278
165.091	5828380	9133853	6156292	4975916	5357664	7844465	16272519	5509361	8305493	6848277	14334452	7271895
165.102	4393710	4508375	723365	1593381	1805440	2708190	2578530	1536252	4734700	4646962	4935044	2398811
165.112	4971234	7582922	2168374	3278307	3295143	718639	4992549	3441852	3443784	4268407	4319289	3421354
165.127	5806503	6200455	5298890	6309355	5448702	7125374	10331107	5579336	5673258	5768635	7235477	6532433
165.673	1036138	1716303	2887796	3027176	6059155	0	2.40417e+06	0	5130208	0	2262449	0
165.964	0	1739250	0	2887527	14801798	1352427	16336229	2521379	3648447	2329395	2513970	3171977
165.983	18345308	13784777	13811657	7421148	13512563	16246670	5179127	10229458	3878691	3428626	4492662	9354412
165.988	0	0	0	0	365580	0	0	0	0	0	0	0
165.991	2307493	1865194	4743725	2766467	1530107	0	6793815	0	3520464	10887331	5895105	5139586
166.027	896862	1332943	4586258	702868	2187253	0	0	0	1141759	0	579166	705242
166.044	0	0	0	0	0	0	0	0	0	0	0	0
166.052	2699266	5059766	5068536	3632964	4243667	3454147	4.09762e+06	2806826	7328741	3603075	4594544	4366883
166.058	6069564	3570725	2814477	10076766	6450932	2777459	7271866	2114513	9794159	2238939	8693218	6260736
166.064	2241622	2930405	6324911	9823951	5469642	3473116	8292283	7089791	11582781	6219565	6821748	8685257
166.072	1945980	5880438	4851495	3436605	4870917	3496717	6303927	4842221	4756806	3058998	8989117	4668302
166.072	939336	1047710	2659430	892184	1509248	3764816	12418630	747632	3307759	8840378	13647555	8222856
166.086	136173948	135837921	220357697	187708155	199326479	71917395	152922214	72737394	305576890	91135594	207533927	119527114
166.098	77067	3591320	42434	28644678	6438485	4128385	4811009	2582067	22495886	3025781	8106187	3690785
166.107	13905978	19919743	7950858	5321513	17141091	16078637	21790723	13345619	17937995	22460072	14265361	22250652
166.114	7613366	5432300	10897222	4021030	6988492	3542273	5507593	3138709	1172955	3709425	5360834	4361403
166.934	2257722	13720454	0	1917671	5089416	4663628	13693321	2925545	3757572	2193848	4536369	3289678
166.951	0	0	2.84931e+06	0	0	0	0	0	7421246	3558377	3683968	4920281
166.973	0	3103304	1801596	2172101	2604790	2613875	5083402	5474130	3130615	5481876	5541439	3484438
166.991	3548112	2547345	3650444	0	2318838	2775064	2896475	3100178	3407664	2511006	2603501	7050786
166.994	25305166	29037530	21654079	34033392	35081196	35215325	40769652	33939086	43111917	31767432	31604086	31613468
167	0	8500277	4109913	431592	2066623	3350493	5363276	2000061	2434680	4933075	4479046	5881421
167.009	0	1452636	125382	2932004	2321939	1426313	3033365	2045392	2368901	1632105	2036365	2979932
167.013	21979376	24611330	14619381	24472180	39322750	44853111	37368847	23688516	42385236	40891645	41974808	28607678
167.013	229737589	325140165	345043310	242359411	294420749	440405975	233652512	236499603	182951308	468580876	300451397	333036567
167.013	490354462	689928247	248168637	276221519	609950427	815615048	1700793791	759145971	699084152	780268020	638418912	639293327
167.017	0	2.44903e+06	1238910	1597591	1894387	2028874	6416858	4027604	2437564	2162679	2507127	2061473
167.026	0	4823289	1866581	5776767	1810853	3058012	3150063	3123745	1809610	2993003	1565236	3500557
167.034	32653895	25902989	16962910	6395348	17139414	17670125	43086748	14059522	33385743	31455274	36888806	29959064
167.049	5037182	4305648	2094773	7954884	5542716	5261037	7462581	5401327	10016778	4678355	6328404	5203343
167.053	0	2275895	2361359	1976312	3475062	4588512	5317725	1281333	2404649	2915336	6393649	2020485
167.07	6769976	3495292	2539295	78990	4705004	4438629	4419087	4074014	3470835	3647199	11187294	3367549
167.07	4522698	8736857	3434005	4516152	5234713	715422	7550565	7867180	5684148	2493877	7454585	4704132
167.082	7526556	4044761	6320238	3951161	2645365	2662771	7847680	4629743	7676511	3396380	5682437	3316874
167.087	0	0	0	0	0	0	0	0	0	0	0	0
167.09	14566718	15626823	21107321	19371380	19100115	7100723	14004473	7267360	29809803	13444799	20136906	16210296
167.107	13500499	14549946	9176309	10938208	10202250	6214569	7528533	13445934	12964996	13034830	15689039	7271476
167.107	13668580	14327874	37894621	7863281	10304391	19563350	1247181	3272558	3995883	8066376	30142513	10181427
167.107	7339421	9470108	17261717	22535471	14226946	20610503	533051	13227111	25748021	30063461	39732264	14282181
167.143	2496544	3246317	2051577	2992668	4002957	3086806	4253263	1748472	4032703	6693223	1195615	2279065
167.143	4590588	1080842	4687465	3884635	1901730	5771895	5777839	1935091	4531596	1946915	4482867	2175198
167.678	0	932755	2178838	1694772	1890057	453606	1.38392e+06	1064157	3716559	1583824	2740403	2170841
167.967	0	2.29915e+06	0	4778469	3322184	0	0	1353521	1124588	5707451	7948320	3623690
168.01	551767	5101626	2536694	3223547	6967829	7223108	10849700	5559072	5490111	10044098	10722353	5717593
168.016	21467604	39601246	9231459	11906718	24065918	26732884	110998619	49736196	25936694	66439733	51266910	64297606
168.016	27830384	44593700	19327154	11758345	15729516	1665078	19870374	24745169	13056358	15213451	19922603	22073859
168.025	0	21615013	12278762	18086661	14677451	11600890	11257208	8715663	18614172	9230272	13610430	10652346
168.037	2118501	0	0	0	0	0	5154043	0	1041049	0	20865404	0
168.063	3.50901e+06	9722111	3295348	10795809	8761769	6865095	0	7.36769e+06	6697275	0	0	9.07812e+06
168.066	18509166	16041220	14653889	12120783	18564904	19441067	19571871	7775035	5284204	12443530	19752859	9141272
168.066	4376497	10364523	3806865	7849129	3275001	6300010	6088491	6979260	7529134	8536581	615705	907840
168.077	10137847	5965104	10981918	5199022	9055934	13387039	15625432	13417558	12674651	9846452	12124467	20644217
168.088	0	0	0	0	0	1.12224e+06	0	0	0	0	0	0
168.096	3819339	4748264	2406630	3965053	1793353	2028120	2652759	2756107	3351654	3859982	6278581	2016445
168.096	11548285	5157709	3307556	2244507	1930692	7708580	4621814	4468639	2454569	5569389	4317245	1601229
168.102	4428238	10057460	5551428	6024117	2207883	3326115	4189744	7408747	9275306	7541990	7171890	6247196
168.102	4006206	8824061	3455298	6676011	4932388	7240418	9547539	5702072	7043463	7574546	5071666	7171458
168.123	7982056	5054697	5209131	7012881	8617028	4142133	5802897	10529150	8552135	9421893	6859053	1174035
168.684	993552	2131661	0	0	0	3162235	4435135	4361247	0	4386489	3539060	4674109
168.813	0	0	1693752	0	0	0	0	0	0	0	0	0
168.949	0	0	0	0	0	0	0	0	0	0	0	0
168.961	3706457	7260895	3480269	4416252	6982784	8114304	16035201	10061921	7257758	10876148	15712786	11660227
168.98	1693921	3388935	1460372	1195701	1626042	2340640	1801006	1929563	1534007	2722762	3.60726e+06	2449025
168.99	1913448	2857536	1777476	9096585	1700697	6866048	4381863	18050260	10496016	10829890	5030837	5231218
169.009	4253051	4440791	3463059	3123778	5352758	6266253	11375609	8336554	4458204	8865315	6804238	9802279
169.017	2839699	4443960	1848975	2609149	2178614	6711618	7120705	6429146	4108717	4453631	6112527	4702195
169.027	4653709	6792852	3785435	5942497	6574501	9194058	10943383	9456093	7081254	8794505	8882436	8210249
169.046	46755717	67770627	56018046	86869190	57636668	41212337	45324836	42370445	87556610	43411848	57403864	57455607
169.054	0	0	769952	0	0	0	0	0	0	0	0	0
169.059	80992802	107347124	395205316	73457638	107766562	20258266	64019530	39052975	135929167	63985748	104457220	84223123
169.061	2550678	5016104	1276554	2053434	906553	3035289	6237367	4817580	3502896	4107837	3229990	2745938
169.072	37049.5	1.48104e+07	1006500	2.35857e+07	5935394	9.54214e+06	0	0	1.07178e+07	0	0	13486442
169.076	11968728	7082283	8288212	5287390	6623262	7880354	5280719	6049441	1487140	8625710	4975351	4473019
169.08	9849058	12720652	6590546	10583962	17012935	17402870	24702705	14736314	16723172	23022230	23195756	20829975
169.086	24574574	32184491	10135895	22354313	17627294	26164121	27632670	21073016	33667367	29572307	26382670	25743626
169.086	6096613	7236274	4452668	7115219	7659421	12788731	12006545	10975415	7817177	8480676	11489118	10334333
169.095	4943122	7.84564e+06	5688187	8972368	11771098	5337020	10109311	4738001	14718584	4621042	11830860	6225947
169.097	5461518	6997841	4028022	4215143	4755646	5632726	4541922	8580957	5683673	3344823	2921562	4497798
169.122	7186018	3250787	8503967	3868425	9962027	15138211	8222492	14809080	10347880	11885279	8815259	12342966
169.5	0	0	0	0	0	0	0	0	0	0	0	0
169.977	17820416	14532133	59356169	37007142	4.02744e+07	41175696	45898670	47415201	32767113	29517831	39682081	38731220
169.977	6055522	16743257	12033971	10446195	10826898	5831859	11071507	12377805	10124538	9201112	8279143	10854921
169.977	11269861	5315244	6334231	1428653	5628775	5670179	6512361	7162190	5145253	5397170	5679242	6800707
169.986	76372079	122665290	259293798	203774877	167234459	41015252	104206737	73985534	254182097	139114693	210921526	161469396
170.023	1673793	2406141	5.57858e+06	2792959	3740585	4171468	2.23882e+06	1845649	4.96916e+06	883325	0	8901106
170.033	1288569	4118077	6331200	4642170	3867041	1294671	1110649	1355129	4408992	4233395	2135683	4117524
170.041	33122	4320914	3974541	4232148	5828927	3162608	2.6033e+06	5743371	4649693	2289210	3.97146e+06	4526364
170.047	3430302	5555992	5439532	8348033	4956957	2833519	3273556	5037296	12726221	6482240	7439443	7298942
170.049	8427180	4354040	4336491	3565469	4477823	4499526	3636433	7087701	5042992	3918858	4397760	3280452
170.056	0	0	0	0	0	0	0	0	0	0	0	0
170.057	16562602	26536121	41863301	60311898	46903419	10636182	23349969	11817191	70287495	35658367	42069471	35555324
170.06	0	0	0	0	0	0	0	0	0	0	0	0
170.062	3833413	5486548	21311861	8030024	4265365	2157598	3830826	3954313	14039648	6968626	5876061	9153291
170.065	0	0	6451558	0	0	0	0	0	0	0	0	0
170.079	0	0	0	0	0	0	0	0	0	0	0	0
170.081	8617988	10214482	15248525	29410939	9326531	10946222	12739596	6395222	28376070	10825405	19157775	15433860
170.088	0	0	0	0	0	0	0	0	0	0	1.18467e+06	0
170.092	142539884	197676792	176223451	181733961	247943389	249470824	280476083	232151502	288689016	235361329	295696729	274452812
170.092	4700765	11175392	12095882	13955048	13985057	5870981	6619783	5272755	10990662	10028136	15095089	10779423
170.097	0	0	0	0	0	0	0	9447674	0	0	0	0
170.101	1.29042e+07	0	0	0	0	0	0	0	0	0	0	0
170.106	0	0	0	0	0	0	0	0	0	0	0	0
170.118	55072779	40019933	6785102	6045554	36882363	7294081	18070775	5872245	7430034	5166115	5261559	24433956
170.118	8349080	8480398	8226002	11913455	6329333	9345805	16735180	7146943	6465857	9479374	9867658	8474839
170.129	0	0	0	0	0	0	0	0	0	0	0	0
170.133	0	0	0	0	0	0	0	0	0	0	0	0
170.154	9459814	9210460	14409077	12036850	8187344	20626662	6010031	18131268	10046174	31155306	9940892	16672838
170.154	11761056	13784821	8594387	7495799	10575536	3441576	5301750	11048915	8579483	6156133	10264206	8559473
170.687	0	0	0	0	0	0	0	0	0	0	0	0
170.854	0	0	0	0	0	0	0	0	0	0	0	0
170.958	2532729	5553597	2241679	2717534	5484217	9481664	11737648	8261826	4777931	9866208	12303708	9012632
170.961	8528568	4062822	6306971	2179274	2407277	3570804	2784017	4956696	1263389	3197926	1378234	1613145
170.961	4273918	3198576	1661476	1440769	1018238	1894054	4033454	3415833	52158	3353318	1871417	2094203
170.985	3027127	1204531	13565605	1415982	4072921	13469791	12389377	10833856	5362081	7495268	6004387	7733032
170.989	1321604	1823500	5316907	3930801	2590885	0	2682473	1681777	5210987	2387223	4375407	2647816
170.994	1500079	2173939	0	1887696	3578315	777286	4767829	2933523	3247049	2638088	3666516	4731441
171.006	25251461	28944518	20117514	2954242	7258998	3911489	6847590	2402423	6312093	993526	4723627	1748776
171.006	8742735	19448094	13478386	3430596	21441529	7460136	44785966	17680117	9612927	16017962	28760276	26427897
171.043	2658121	1198358	7147773	10480049	4741812	3444307	3935467	5844839	11764439	6750573	9009100	7817631
171.063	5799467	13686093	4449520	11698304	13587600	4671910	11496488	6926605	13235965	12924718	15377386	13373595
171.07	331158	8131299	0	0	843355	2382172	2092586	1459012	574241	2023329	2173043	10464082
171.076	5957934	9766268	66632248	64296690	1.15474e+07	16135980	12685510	3.35716e+06	0	4999767	7497478	6097702
171.089	0	0	5824557	1717675	0	0	0	0	0	0	0	19150417
171.095	10454178	13561238	13348469	12576833	16441939	16309127	18186226	14680819	19049043	14996952	18388801	17134515
171.099	305171750	408457660	134143440	258006558	403029318	482212391	486867785	448339962	411884717	413611323	506310812	435978094
171.101	11661109	7026817	6504086	4707424	13199785	12866477	0	0	9.15898e+06	5.98792e+06	0	0
171.102	4632143	4122437	5307186	8248646	3372003	8423483	4.58178e+06	7462352	7.8792e+06	8123092	6.36641e+06	0
171.113	14232700	4534712	4071853	1000166	3492136	5190434	5069741	5506369	6488434	6146747	7015283	1301325
171.138	9472306	5273010	9109930	96328	6526286	4455713	4996644	4131505	5227479	3316949	5940810	2610336
171.138	6670341	4196671	3701061	4772239	3408345	4305347	3915674	3916045	5698073	6950857	1227340	6503049
171.149	18819831	7907192	8155787	5435255	6124984	16116762	15369327	32769051	10529096	17074647	14150893	29190967
171.318	0	0	1340754	816348	804205	0	0	700368	0	0	0	0
171.959	9484552	12129621	1739071	3816199	5730037	5689086	6076821	4874510	4365166	4720479	5567233	4140567
171.959	10388191	6166792	1817929	3847157	3328618	3416639	3184997	3127024	2268774	1917406	2371045	1279018
171.959	2804142	19377911	6224293	8322614	12622324	13959525	14499492	13259895	8127090	12149563	12215810	11591628
171.982	3579906	5524767	10417763	8986233	6373032	4364443	4414465	3722103	10823684	5929849	8210697	8035785
171.993	8305969	8251587	4526748	4485844	4865115	5257652	4834082	5320911	4487560	4382059	4105563	4404036
171.993	67632701	43399245	25401396	18633310	12221630	22320947	20740041	20935021	9610043	6678620	15883516	5581117
172.016	2755831	3762017	2518917	2696309	1096900	4207398	1809823	1643327	1945341	2679394	1600838	3821775
172.031	0	0	0	0	0	0	0	0	0	0	0	0
172.058	3983560	0	2.60833e+06	0	0	0	0	0	0	0	0	0
172.06	6813207	5473347	3210420	6941288	4571181	11156105	12624403	9476912	12109682	8388932	7665035	6058461
172.067	38941464	71011736	23968196	32087887	97864734	157507164	170162204	99098469	58123207	100262780	101366657	92227944
172.072	1336754	4157051	6174581	575752	2476807	3592931	1781501	3364748	3148988	1954197	245198	2543181
172.072	4057292	4653326	3862033	4498905	4516674	9750001	6708922	7502106	4321426	3495935	4783069	3436811
172.072	6187955	8261322	1443615	4015428	2870550	3799114	4941569	4412716	2459182	2350072	3894398	1769929
172.08	0	2571201	3533280	3722684	6124553	16516294	8663629	2405851	6222412	3965715	4338018	4893464
172.094	24128640	28179066	0	1.26699e+07	20832999	37388695	68429741	29755264	25118713	26790606	20773682	29860719
172.097	22543495	25445604	12897717	15052958	12064118	22282109	16302227	20631126	11461247	16310582	13579854	13836497
172.097	1225119	46232962	56830303	41170386	45174224	55387452	31116108	30706837	36150122	20897091	36687639	36402811
172.097	22151228	19937970	1693111	20240912	1607042	19670645	23212396	22836419	26874546	20183181	27847851	14509548
172.102	21509438	30259875	8651705	16395573	27834542	36367662	37350464	29857487	27049235	32498018	31004127	29190970
172.108	6067444	3748687	6228547	2829500	2704700	5656865	6638465	8.72066e+06	4240571	4.53291e+06	1977674	6726722
172.121	0	0	4885955	2615269	4045403	5.89275e+06	17249903	6330205	7004187	2.24647e+06	3601946	2843396
172.133	77289247	27621658	3257752	14137139	12166070	17771565	9293722	5041639	18687347	6958591	20461993	11663972
172.133	34855402	32615789	26861993	42381911	23306183	51815805	84779678	2643328	30498133	44881606	35591070	40424688
172.956	17032358	23268568	49672150	42367885	38586264	16816892	32402756	18979872	22066965	23952476	30254210	10285142
172.98	4766550	5720692	2114802	5822529	2624983	6156517	3066597	5409451	6622160	6257170	4940086	5671544
173.021	226145268	689723299	169851857	773921422	213607743	265961030	219541083	90544098	890451003	176839973	452148573	313771838
173.03	1421133	2823855	4021967	4864433	4177008	2240909	1862104	1799672	4106031	4578210	3188833	4510408
173.078	32565746	38999996	22242157	29719485	34134379	30644201	32094334	29824856	27594506	28193549	25301813	24876808
173.081	3345049	4345473	3367257	2703318	2923314	7567573	5305914	5564023	1.05474e+06	2501612	4524261	5725462
173.092	11423658	5453102	2059724	6310548	4722082	5960827	5982429	8775581	3137816	4945471	9589477	7018128
173.098	2735087	0	968059	0	2522043	2.27525e+06	1391375	1497947	0	1180409	2166146	1065493
173.133	39265600	57833375	8681791	1.25145e+06	8959065	12381029	23812762	8168504	4691935	6221676	6976357	28652092
173.134	2499204	2.73026e+06	7184066	3042171	3506167	0	2.42665e+06	0	5447709	0	0	0
173.916	2885635	6087499	1035675	2484237	7937354	3105175	8015397	2577511	7911620	5853892	8827097	8906352
173.929	0	0	0	0	2244214	6055569	2732967	4439451	6223856	3229560	2342939	175526
173.957	5071845	6686926	1389588	2847025	3075628	4830032	4317019	4618769	1584858	2110733	1874343	1968959
174.014	621085	1151537	2128059	1275278	1601614	26311577	1275901	672981	4232524	1304455	1599394	3868453
174.024	6078534	21283643	7579601	32725971	17791424	7559691	5291125	3038647	29425504	5403192	17585676	8001692
174.039	4119744	24865518	3665262	1.03842e+07	5539797	17495072	5849219	0	15401389	5.7519e+06	19898448	0
174.05	0	0	0	0	0	0	0	0	0	0	0	0
174.063	1768953	2870299	17056252	1101596	3759239	6139925	6967306	3425145	2082315	3685140	4044784	3292388
174.087	3487781	1059367	1488160	51970	3986295	1629297	2452127	800434	49586	42430	4.36573e+06	2598753
174.113	26783174	31633641	21514784	16897080	23913843	23927223	18651177	30831792	20947491	25006346	24054955	21776618
174.135	2104951	1162262	2035606	7989470	16121415	636570	915667	806190	270321	471620	340911	743424
174.149	5602362	6241411	4589083	1148190	4807896	8779754	6751523	1839860	6256864	2607972	3370889	3952936
174.16	1.60712e+06	1709811	1619654	4.27747e+06	1916821	4573110	1500597	8636330	3815015	3.67002e+06	4222802	12500161
174.185	0	0	0	0	0	0	0	0	0	0	0	0
174.5	7749589	7677352	4539949	5952173	9867837	5024357	9001571	4108061	11118832	3959825	7530505	4756489
174.938	14535117	23262032	9375742	10065223	20289860	30135664	29120099	29002898	24157823	25209556	27380515	26574483
174.953	7637193	7034943	24067318	12753769	11385213	15376858	8752371	21008151	6648155	9463335	7939089	8849848
174.953	12904904	8738860	1699305	1922893	8293010	9266001	11074236	9015496	6338970	7449507	7247815	8216673
174.957	6138925	6270517	3968145	3245337	5653574	4974526	5552262	8952649	3314159	5070456	5038438	4209031
174.957	16442829	11957444	14694451	3941998	6470807	10247357	5700896	10749638	4010297	5213387	4924272	4768893
174.995	6581229	10996559	5188589	3768830	13642084	23760935	29814551	17680156	15323283	26605140	21610147	21564807
174.998	645477	1361979	2441209	1550879	2865620	1678224	1502367	830035	4819807	1482069	2685409	1212966
175.002	24572350	30651378	23381532	27955269	51907679	16218297	29005982	7.25857e+06	67830042	11127883	42103772	7986644
175.025	1697564	6916853	3378513	9862545	6832652	1671945	6488446	1747528	10104961	2428490	9595753	2678864
175.034	4304752	10130153	3234568	6044089	5675091	5190381	20323361	11161406	2293899	6772622	10714234	6710233
175.062	7255099	3260577	5.93651e+06	0	3690996	2313934	5300307	2154128	4844250	2895129	2787943	2366959
175.071	10690578	11273881	6375950	3559618	5562967	10514071	7347599	6920892	5216492	6118193	1990846	6525701
175.076	16176702	13646466	11359574	13833820	22769170	12741581	29339472	8662463	25455652	10755691	21702139	11457340
175.091	3494233	2241230	3178050	2941475	7060158	2368499	4147512	2170239	6572764	2095099	4290184	3277010
175.097	2549608	3255007	3941415	2180081	3423453	3163348	3900340	3199613	2569561	4962752	4089046	4765183
175.1	2062454	2213155	1736228	2247650	6093881	1521080	3853201	4071063	4120847	1303621	3730638	1978499
175.105	9210946	7477142	7725462	7832539	22023430	9466647	17427278	7950344	18665928	8372545	15188867	9520961
175.108	14051133	7935778	8.09614e+06	8923121	11183902	5614677	7364128	8967130	19667514	5036203	15738404	8661647
175.112	3962173	4030196	2829983	2002602	4501992	3037291	3796845	3461018	3754534	1446165	2995415	2335876
175.112	7807295	6075493	6101800	6945426	15378847	5631034	13094586	4842480	14107285	5147079	10232721	6874077
175.119	4716889698	4620443324	3939334197	4076685632	9212620283	4105851484	7143270972	2930080218	7674452327	3646392549	6433990271	3989197829
175.124	16960735	14551481	16157802	15384922	38670063	13394614	22596082	9175529	35746113	12968766	23502126	13731135
175.127	8844298	8310234	7945592	9770075	16240217	7207834	16487924	5636566	14441009	7234929	13732505	6711601
175.133	13458643	12508470	10442213	9979262	24558602	11748407	23551256	8893250	21996791	10054734	19097744	11072754
175.138	2650431	2.29914e+06	2007995	921051	5465203	1955149	3072000	11274651	4399222	2312229	1225487	1870307
175.144	103828732	62326217	137522443	74395047	138837585	41831929	92754812	26671444	105019892	35808313	70295213	40383482
175.147	4487455	6811165	2328137	2252823	5366369	2745780	4140358	2612306	4685494	3284772	5243707	3108843
175.148	34541851	44418174	6815772	2491796	5623766	5274039	15750006	9207074	3932580	7867381	8162477	16362809
175.148	2701507	3806032	4257249	3207664	2941844	3516189	1127623	803877	3365759	5114551	2654156	1804052
175.158	7996289	5580300	3327538	3133818	7569139	4138300	7868601	2516205	7111567	2608247	4800507	3206869
175.162	18950632	15241810	14792386	14389546	35409649	14476411	26526434	10052756	29373583	13336532	24175470	14461769
175.189	0	0	0	0	0	0	0	0	0	0	0	0
175.714	1.02383e+07	782331	4.91358e+06	1420058	1080079	1238914	13050867	3653323	19606121	1562126	7707800	1761651
175.741	8535278	8611675	4439288	5219757	7689208	4714474	10177639	4213940	10225448	3945028	6051440	4040049
175.913	5431213	1964835	889621	3881357	3801679	3285814	3843669	2653522	4190762	4616421	7711154	4177409
175.954	2606316	7420329	1411407	5003828	4378138	8240852	6715446	7448030	7234291	6932559	5964439	7861804
176.005	0	0	0	0	0	0	0	0	1705011	0	0	0
176.011	0	0	0	0	0	0	0	0	0	0	0	0
176.029	1264859	1097606	1489737	1520007	982701	9374516	922636	684344	1450873	1314327	1406394	1692052
176.041	31784983	88453770	90204031	163157281	72999124	43767498	45011398	65127719	125625981	139103996	80750703	145506754
176.066	72517897	84605499	77560196	105149053	144156939	64715775	126605430	58478093	184765815	69035539	136115985	97786405
176.103	7851068	9713026	11101139	11368320	15384383	9084769	16594617	14215812	15443814	10033239	13372357	9502487
176.103	4670953	5410766	4469428	2893245	4475884	1721139	3065383	2834272	5017003	1731084	3662582	5439624
176.105	0	0	0	0	0	8425670	9622954	1.18628e+07	0	0	0	7523166
176.11	3513347	7015421	4592797	3971846	3118501	4113560	5381134	4182747	5614974	4326700	6599166	3202096
176.116	66688046	61187828	51061275	55553615	122647325	55685259	94637011	38923650	101511699	48391454	86214694	53434934
176.122	319420737	290869856	266704006	256849315	611133143	262326730	448538388	182997113	479345906	223676190	411742081	249609719
176.125	6872121	6655120	4772416	4905646	9.75904e+06	3928615	9441666	3.78547e+06	0	4450525	0	0
176.128	5919713	5671497	3685184	3279924	3102440	6404272	6032079	4334162	5080757	5495037	3955758	3713304
176.141	6922288	2903041	0	5.65138e+06	3895036	1435524	8587632	1926959	3514096	8647805	7406870	1868116
176.147	9360495	4598599	12020640	7180449	11808890	3434040	6284208	2477709	8804904	7254650	2456265	12897224
176.953	6882553	2363925	2295264	692495	3010060	1534288	2975383	1479198	778161	2931897	4272079	3748043
176.953	10171210	9960476	3267134	4798315	3092879	5454460	5268519	5265976	2643753	4038716	3180083	3050927
176.992	2522688	4452326	2512065	2111633	2737471	2700023	2882527	1150256	4196336	7319917	7021334	5627049
177	1.68689e+07	0	0	0	0	0	0	0	3.61509e+06	0	0	0
177.025	22380578	18377272	30156465	15512237	24044080	8293088	14109246	6727525	15110269	7733650	16861024	11297157
177.041	12195201	27307753	17111370	22576982	31665232	8172761	22040464	10635758	72654645	14000301	42112410	17082542
177.041	7650675	9400605	2483771	1468387	9029970	3874979	19956811	8183133	45863380	20169426	105971041	48530722
177.044	1084625	3357432	3999519	6845773	2763029	1967419	3398708	2544770	4466312	5797057	9193849	6077896
177.061	0	0	0	0	1.28271e+07	0	0	0	0	0	0	0
177.069	9837977	2.12525e+07	6973734	5948991	10055346	0	7785759	0	12946862	0	8614291	1.52502e+07
177.075	1634291	1530488	2736314	2766847	2112374	3838686	1846433	2367854	2234734	3646696	1486587	2907374
177.086	23645301	15652564	27315305	18063206	22053048	18936238	10402859	14415559	8592368	4827518	9350478	8775454
177.087	23351061	11087651	12546433	14722339	6364461	12911244	7102718	6379151	9206658	5651861	4942897	5551852
177.087	11264846	11006118	6221714	25487372	6038711	6154261	6245504	7031362	34414706	4673213	5075314	25093843
177.091	5549725	5416895	1435607	4195939	7255782	11390908	11666128	7741312	6307242	9099404	4098318	3477631
177.095	18619928	12880951	12546050	12858895	4931089	5780981	6755542	4171201	5169003	5904687	1631445	5152324
177.102	11681713	3124613	4033741	4989358	6048633	6620039	3754036	2623016	12232917	3224300	9692588	2177944
177.102	8299999	8749484	2472496	4280370	5229108	6670869	2059985	847421	2027269	4116581	6279962	6820933
177.106	2162917	7784161	3130643	5454049	321683	4.5075e+06	863586	0	714893	605366	692318	1.43518e+07
177.119	4828037	4523805	3884601	3701972	7771928	3916305	3463414	2077617	6227527	4603139	5601507	3340566
177.123	19347589	16928508	16723511	16627401	36059810	15729439	28209706	11191179	30574938	14214461	23096346	15981518
177.127	4648299	5513951	2718466	3048649	3141556	4180268	4098663	3675538	3042481	3865149	2938599	3737204
177.958	2321274	121047567	36369565	50823289	139747952	127702470	274597192	111973649	95861896	141048005	146680874	116087640
177.958	20362095	19814208	12309803	9456592	15390762	15714398	11735697	20322542	6552894	9235760	12540598	11672383
177.962	1051421	1575996	858822	968978	934934	5082887	980752	330926	760827	1651737	952649	804196
178.009	63359199	69965999	54490592	19667948	71248709	7171841	52268371	3597137	12107235	7780016	9573586	7067264
178.024	0	0	983141	0	0	0	0	0	0	0	0	0
178.028	1002158	0	1782479	5735914	2886284	0	0	0	0	0	3852407	0
178.045	0	0	345040	0	15534173	0	0	0	28497531	0	110611	5000887
178.059	6087806	8359249	8950498	10817669	17705460	5992812	10051620	4297965	21295165	7214551	14865506	8392650
178.071	3273527	2140623	1288417	3915896	34618529	2466615	16341427	10413797	29652866	7685526	8775790	2666258
178.086	3138239	4613321	3569982	5777742	7431758	3975870	6477252	5706531	7943713	5233088	6434389	5142277
178.106	0	0	0	0	0	0	0	0	0	0	0	0
178.107	7473479	5525381	846125	4549076	7289922	6665734	9331996	9650384	3815470	8928256	8834926	7042959
178.122	43530466	40498679	68236274	58557567	46731574	79835863	47312064	6.74594e+07	46722136	48417728	75411584	59762018
178.123	26316605	23523056	25138064	25074069	26480275	36660266	32889122	22489902	25366814	5976174	3717311	19612542
178.949	3091819	3671991	463737	1086059	1528774	2439210	1863407	1098984	1241294	2046938	3732928	1201468
178.961	3.05572e+06	3888646	4574168	3859962	5570900	3492276	3787713	2171200	3086863	4467980	4688594	3381336
178.993	0	22335342	17100651	38597685	37008849	7.6932e+06	11649040	5701817	29865457	19910967	20236298	20233822
179.01	3085005	2435175	4364596	4746353	10528037	3040388	6280625	1930309	8615838	2281874	7606075	3576020
179.031	5704898	689068	355305	242546	856675	1015345	1183496	1829843	12174977	1392292	1798087	7069171
179.048	11758483	4215627	3033344	2945269	7221275	0	8.23349e+06	0	5124122	0	3.23142e+07	21722831
179.054	46602	5639713	7434950	9318094	4430307	3561302	4368430	6214474	11833185	6249464	7849430	8500393
179.062	10092663	0	0	0	0	0	0	0	0	0	0	0
179.068	6082326	11370279	8735389	14155029	11497328	16936409	9681038	1.43886e+07	15943442	9507773	12387337	8854136
179.09	2805027	2936758	3313238	3448133	7942605	2421416	3713502	1681528	7229825	1813558	4951410	2830856
179.091	2486779	3941501	4440643	1196927	2100187	11432629	7022714	10786341	4642389	3979546	4770069	3878746
179.107	6180620	5170209	3866229	5139128	4183038	7071088	7127308	5664724	6537313	7262051	7974271	6441420
179.107	24910709	10473071	21164470	4943169	19270092	8808671	16595174	6111427	7028667	7080592	7742560	7306859
179.118	7304976	2543997	4212412	2813561	5127970	1468735	4593111	3425983	4900143	4766396	2562217	3980736
179.128	6819493	3119436	13706401	7761798	13888705	3917618	4692161	6290361	15258241	7337915	10618896	9546277
179.129	25887901	17612701	15679819	28081249	9838448	17372114	4550740	22700553	50592142	32127109	9065927	39112797
179.143	8758384	6425076	2640693	2815649	2686115	3650109	4473147	3380500	3557227	3437404	3001491	4200375
179.143	5225580	10493064	4599946	4071658	4009304	5472884	4234502	7057916	8028259	4903396	6008444	7413691
179.258	6643336	2174350	0	752554	690998	3025767	2205044	1088069	0	1738617	2820018	2825900
179.63	3334151	6808947	8501227	5720216	6423752	5366982	3186992	4319594	9710833	6158474	3466486	7189828
179.991	9131014	14772830	3084881	18980433	11954542	10927378	12287719	11374400	20226675	15344588	16096519	15729229
180.003	0	322639	638218	651338	2.05972e+06	0	781280	0	3791063	0	2.75649e+06	0
180.006	2396550	4954641	1981509	2604278	5781262	7763872	8254596	5663638	3469952	8704263	7717963	7057942
180.015	836972	1438449	1091969	327693	1536433	959936	1637414	783542	563714	1033357	1387009	972579
180.022	3700376	1885715	3119428	1545875	37711	4981136	3055675	2277440	2.15368e+06	2727872	278229	3520863
180.044	2301044	4032271	3013130	2945526	4225359	4174054	8715777	3402910	4630232	2288438	3481721	6951033
180.062	3021246	6258266	6532122	11158853	7703483	6480446	5788856	6432148	14276936	7821156	11304785	9117151
180.065	3454316	4408211	1754430	5923918	5523415	8456713	4906319	3609556	6481599	4576889	3504417	7052780
180.065	5457181	3212879	4553501	1022385	5090451	1202819	2779163	4256681	5625336	3992202	3986564	3544218
180.074	1340872	442808	2885946	1.22975e+06	3218363	773385	3976305	4680788	2120809	1.74255e+06	1973941	1009987
180.087	4479061	3983408	9027256	17001820	7871257	4141282	3084969	6997779	25872679	8302041	7273477	14351754
180.087	13818830	8694728	8150635	10503404	12375122	15204329	17785196	13216890	11863845	6454169	16551790	13132918
180.099	5187343	7398241	14820999	7369238	11066703	5251075	7142797	4322966	10122353	8140947	10765669	8048249
180.105	5892824	5633001	7629056	3814499	3024247	46279	2276837	1.16713e+07	14642584	0	14416316	0
180.138	4507224	5662451	4229940	3085246	5873806	2330106	4071187	3448631	2006259	5718203	2322274	3678138
180.138	4002193	3103753	3973466	1530994	5533251	4774665	4914061	3773494	4387914	1346661	5217121	2366881
180.175	15088261	39858113	3785131	0	5408760	2846886	13114025	1.09444e+07	3979430	36530957	0	23235606
180.904	2547962	4727683	1189929	2488191	2176802	4762289	1369504	6218253	6738493	7573599	3810579	7599657
180.941	7492635	8545043	5650654	5219895	6628299	5089046	7825675	4430429	10602079	8408649	7894252	5310744
180.95	0	2608782	739386	2751129	1817299	2874663	3009788	2549090	4557037	1403292	2201862	5488091
180.99	8102330	3971615	1808831	4560991	1455123	2372753	1932489	2354011	3888340	3942615	6367766	3969268
180.99	54968623	33706858	22150949	14605440	10581969	13740335	7131594	14628550	10983438	6351773	13113142	13959713
181.01	12279035	9992590	11142235	15624274	23085161	7624562	13640532	30404913	27216055	0	18266198	8258773
181.014	6448361	8213432	3645801	4649252	7247643	7672796	3832715	8851077	6955872	7312841	8304434	7244218
181.014	3388282	3058666	1369691	2718995	3957863	4233746	2209326	2596139	4281358	2649794	1717615	2689980
181.014	21536698	18002382	14386963	8658548	6456798	11917460	8300284	13861640	8056524	8378474	14168688	12055244
181.014	7033183	8160409	4573936	2946686	3989599	6421739	6399975	5619940	3301452	3507406	3064233	3582754
181.028	11047633	7671477	8757370	5855356	5408834	4852313	3943058	8589119	5133155	7030689	5724098	6008445
181.028	13567490	24374305	13399511	15044594	19883069	30987405	36874265	25223039	21573448	21576934	22825320	25309909
181.058	5512946	14823414	0	0	0	8413395	0	0	0	0	0	0
181.072	5585712	5354489	2956947	3979826	3698251	4866794	4271406	3927811	3470605	3358797	3605060	3547404
181.072	4797369	5947504	1181469	6990202	3748234	5360813	14208807	9235214	10427050	7084986	8516548	6871153
181.086	8103709	12772750	6335609	9470413	12801645	15590438	15863110	9002171	5387236	11621777	6738388	5889365
181.095	3094207	4179006	6809615	4227625	4334257	3628935	5302157	3813249	5876564	8465192	5967368	8408122
181.097	7541192	4015071	4457078	4220237	1328966	4732826	7231729	3937229	2395271	2134176	4945605	2637978
181.122	4336504	7942225	7809701	9925517	4751150	6114094	8228721	5364211	5136231	5528519	5827741	7158785
181.122	40170885	10178422	32716088	6279469	30631059	15039602	26657919	9623564	12424455	2137285	8140447	11908894
181.159	4555680	4242284	2967703	2106783	6358696	817621	6756641	3600391	5726014	3202075	1988269	3479242
181.159	21345613	32185064	3113196	2140493	4789644	4961848	13100809	2494976	5570047	3165028	6602239	18475816
181.931	10130461	2830525	1.03978e+07	1131800	24709941	2166502	1676729	1300374	21962073	18380372	15616262	1313517
181.951	0	3257992	2653908	2641810	4661257	3279111	2311673	1198027	3556166	3209113	4868456	3077115
181.978	2349792	2250945	3082231	0	1681848	2620380	2129995	2639766	0	710701	0	1160331
181.988	65270005	52505805	38251884	28185242	29763588	39465854	35126505	34795819	24891378	31908988	27695694	27489976
181.988	21496020	20304782	7724073	11036049	13598352	14196685	13296195	13259115	12701922	11118380	13292557	11127204
181.988	84897562	64384383	26313239	23571310	33235324	35339567	44509201	39463459	30618917	36000248	38047322	32754017
182.001	0	0	0	0	0	0	0	0	0	0	0	0
182.033	0	124577395	95586325	170804638	132666677	65476070	113040064	105693071	198157622	108789558	147746746	145373630
182.042	5063511	8208113	3983299	7313513	7236360	7406316	9530370	6839840	12603595	5544241	8252539	8123724
182.058	0	0	0	0	0	0	0	0	0	0	0	0
182.081	6660657	5341916	4032787	8119284	10893771	13278057	7541512	8439556	6179605	8696947	9746222	8814718
182.081	15757785	22185513	32897946	33526165	29097596	14293473	19560436	12080016	37736445	17743285	23730247	22582268
182.092	3974438	3135978	5064927	7644950	8899698	2254997	3755009	4711830	8010722	6539443	8903489	5640751
182.093	4019942	7956079	2624544	4869125	7503932	4373464	3564653	6672632	4606680	7438093	1348098	2842605
182.118	4394576	3715591	5917292	4815166	1941527	9446732	10476466	1818736	4487132	4386475	7367413	7774328
182.19	14988177	3141109	6704359	5840306	7182002	9478306	6440579	12165939	3142754	6457439	7120138	3527773
182.19	6682211	6930389	4988869	5573060	5432036	6509181	6186508	5317041	4509830	5295471	5440826	4315342
182.632	6497979	2756290	3808514	0	0	4618316	9813603	2926514	3247812	4429683	7128207	1.40616e+06
182.939	0	0	0	0	0	0	0	0	0	0	0	0
182.948	0	5.57781e+06	495809	2301374	4349750	1077076	4112598	2860545	5311665	3850807	2187249	2390676
182.985	50489022	33096341	31958775	8394483	3487105	5697107	2738457	47874356	43144446	2664643	32441615	51933165
182.985	50305154	42353898	47851746	41876946	49611175	57979340	41298439	51560323	45178529	44509794	49244893	45916673
182.985	34966847	48996989	175314910	294021586	33450225	0	85358506	231766038	0	97952314	76294829	0
182.992	1895120	2307644	1863527	1226433	1666882	1786238	1793300	1717108	6590924	1531487	1665024	731037
183.005	3129553	2587305	1748322	2830135	5856300	1807932	2917129	2315172	6622827	1335289	6868211	1664189
183.005	0	0	0	0	0	0	0	0	0	0	0	25012.5
183.01	2383444	1536066	1201704	1597288	1748273	1414792	1709443	1698129	60580	1976636	1251684	1290418
183.01	5131851	5141855	1939082	5846583	3392210	2025908	3624981	2675145	4381846	2995533	2321525	1645842
183.034	6051895	11936796	9619874	17372400	14376822	11108856	11804823	11106617	23292069	12413858	17309767	16454095
183.061	2846709	2977808	3943269	2531493	7755384	4359788	1.11457e+07	3000507	6373022	15202268	5411774	802113
183.078	166527853	209592293	163607241	200733937	259634293	254229357	282572363	272839025	203787490	265353720	232741899	253832190
183.085	5606683	25869441	3843153	16842908	4892094	1.8333e+07	8.42099e+06	13906121	33324306	1.28246e+07	19365444	6887395
183.102	26278785	17832563	34798469	25298072	35116396	21735138	17533661	30910771	24322672	14945792	20768058	35121444
183.102	28306446	16784343	15733507	17326109	18008936	19008221	11802227	27205795	20314831	29202747	18325280	34910949
183.102	6694898	7562092	8134386	8488097	6722838	9632572	11805707	8390713	7194073	8604762	9482424	9444753
183.113	2369834	6681836	4249788	5487333	6510392	1095804	4722692	4721361	3154425	3390662	4693248	4471638
183.136	2.46022e+07	10110527	7636188	0	7791131	1.46086e+07	19595913	0	0	1.59091e+07	17061606	0
183.138	17574234	17630151	13787194	6155571	8593016	13452145	22990962	11834255	11949683	10963908	17382498	12414252
183.138	6994410	13932511	7989184	4910417	5031218	15814080	6859787	11437621	4249443	10418131	11188078	9181139
183.138	6992131	13480767	7596188	4271967	7882916	6767588	6344261	5204723	8798335	6520621	7626827	8434810
183.194	790812	961902	656044	763163	421072	2047111	681483	843500	462678	634917	547719	727281
183.407	6566050	5739459	7731190	13955862	14059281	987889	8894015	2456044	21706094	11873562	9330801	6656801
183.945	4425856	5408982	2779109	4306111	2556532	5426481	5523965	5693101	4669571	4329189	12671789	8488871
183.945	4754169	5169711	4032448	3563175	537640	4316425	2.41586e+06	3546325	553730	4046120	1166381	1952695
183.975	6874480	26919494	4173159	36519483	34740397	56444181	22884298	57730782	47343339	37266621	35636589	61721507
183.989	5683351	2074652	2009107	3008486	3730968	2829880	1999985	5285973	1600254	1995921	1536760	3554394
183.989	4570999	29879599	20633888	13615782	16624750	18913488	15689010	15729559	7537936	12367735	11648066	12510633
184.003	34331951	57994617	23350806	43471005	61457208	54726763	66353358	46427456	127482737	102956096	137934532	100967124
184.003	12633362	13023206	5447985	11076874	17719623	21814706	19564522	17198986	15683673	17651245	20504218	15846727
184.003	56852210	33393307	34806643	21526128	28699761	32610212	28307506	32628485	17357754	35191142	23367645	24034529
184.027	8.28696e+06	0	1.55613e+07	17899969	5681124	3802931	13813776	3574461	0	0	23146209	0
184.03	33900736	48268362	16613916	41352636	27036069	38199061	40168371	45692759	83996705	47045070	67526013	61896976
184.043	3503773	1453528	4652560	7286422	4166857	3.71388e+06	3864458	1983324	13030022	5838832	7920650	5897697
184.053	1.65217e+06	1917391	3283563	6222731	1501267	1404617	2667918	4.43629e+06	9129602	1944771	1273136	3057640
184.056	0	0	0	0	0	0	0	0	0	0	0	0
184.058	6229324	11356463	19138726	27897126	38495957	4076883	7046643	5409588	28569381	25715968	27207171	16577616
184.064	4742169	6264168	11006959	20641791	21767944	1748500	9771685	3245471	36958456	15129255	19811366	8490519
184.069	9861093	10691073	34642297	26635322	75869126	5781062	14633050	9807195	101028824	41486503	44260780	20812462
184.073	2580397667	4320453726	6334684907	6759926679	6017372248	1332510415	8137431927	1779883305	14181699895	2858580484	13383866054	3883430404
184.073	43865547	39749675	30623491	24804969	33134150	44013372	55510907	43425873	50337640	62562405	51634801	40439137
184.078	7421403	14928752	44941920	54558340	58916455	5524474	20914612	10160684	78791302	37261374	36186362	15490496
184.082	16808025	23076202	11560005	21976687	24969584	24776801	37776506	34329906	22434140	30793952	28335576	27240947
184.083	6846820	8109692	13305934	23689054	6752327	3125339	6012095	2950641	40291964	19078227	9428958	11644230
184.089	5648200	9860925	17517797	27323855	37285803	4898849	19575177	4520857	55002841	24992546	33802259	23690043
184.094	0	0	3.57507e+06	5718026	8697265	0	0	0	8140927	4068680	3.38701e+06	4703220
184.095	31728292	37666322	50014482	40457498	27504688	18778270	51148981	25474256	75244058	41736551	59419993	66200201
184.104	4501735	4862764	6106833	8720326	10017643	3667554	3254733	2784651	16997170	7951169	9837370	6428889
184.115	5205845	5740173	4614439	3198761	11572221	1091560	6727456	2562297	16021553	5686565	10305707	7360910
184.119	8882931	10171340	22663536	23042159	52973306	4829662	11923195	6417238	74476634	10803061	46754601	14746887
184.133	5754874	10935924	582122	4772336	2317866	6887686	9524024	8840147	8397305	8460642	6644863	6301990
184.17	9493315	9004505	2295409	2211476	3096549	3547357	6942651	3569409	3512332	2515196	2274435	5937308
184.17	1562907	5057436	3560704	5396537	5790504	6105167	1508832	2792077	5024544	2957121	3637496	6532815
184.743	6638306	6169341	8274893	14507899	15493834	2578854	9677142	2249853	22618198	12154277	9807824	7119564
184.986	22149226	25067165	17019198	24462799	39132482	21918847	30885511	27446622	29316108	32962685	32302483	34409317
184.986	21167474	24148771	9867254	10293926	8696175	12591026	9843681	9200076	6193502	6882435	6222820	4579805
184.986	77025768	53781742	73465730	56725647	60065490	29555191	74269697	80883279	49284071	32849725	0	3.40297e+07
184.996	4665815	9175778	3205745	11246122	11979958	8265075	9812882	9097434	14990880	10743367	13003383	11850299
185.006	2.87939e+06	3461912	1614076	1471486	3776787	2115910	3340673	2522733	1870388	3345076	3912107	4762055
185.023	31656085	17933237	19964936	14029624	17800425	26753691	26179032	26635321	17915053	29393665	28375689	26870729
185.023	30997488	51863824	34237923	36298595	69771989	74876514	140551452	66002828	57341885	65100941	60435745	58438727
185.031	3.07566e+06	3558913	5281100	3874590	4632334	4786126	7099796	4070248	8222147	3213043	4358290	5496013
185.032	1347774	1604001	7213688	483688	1096515	0	618106	412283	319292	128440	177180	385539
185.042	2769977	3902651	3503683	4677754	6316961	9542362	8279186	8742606	7676212	6703865	10601812	8467473
185.056	3896812	4524583	1351610	8.32881e+06	9933466	2.12178e+06	8.49836e+06	17553422	5249335	20395	4168782	7354077
185.071	10532810	15067815	13236407	20085025	45683538	7870319	24777562	9638892	47100279	9868931	45510948	19288119
185.077	156226413	199955755	324986897	0	1.87834e+08	99054638	393797689	84739677	252843063	141338222	459040518	261021115
185.078	2571357	11023525	10211233	18183826	17271033	25428320	17608789	13648017	17027045	16264709	17973792	16594881
185.081	4960669	5662971	5.24217e+06	0	0	3.73402e+06	4499174	10033210	0	0	0	0
185.092	6106466	12314949	8514702	4857492	3573596	4771556	5009159	10356172	4274847	7623502	2592999	1249979
185.098	4949110	2099174	4559000	4591699	10525451	0	27139493	29406488	5948961	3792013	4810614	4600059
185.115	0	0	0	0	0	1148759	0	783208	2626459	0	0	0
185.117	8411590	9224245	4959320	7420632	9768692	11020231	8856109	9548965	8576361	9026587	9501490	9068665
185.117	8408713	12264092	13849422	7081678	9144777	12407977	11126704	14458723	7643722	12681888	13451049	12730579
185.128	3954917	3225855	2380985	2613412	2931315	3290269	2633604	2856129	2539573	2086030	2693541	2481622
185.128	9478150	1112271	8898822	4610629	4663356	2479941	6668141	4569646	6089606	6253813	4110383	5119786
185.14	0	0	5363198	18532885	1169502	0	0	0	11227973	0	0	984641
185.154	9468260	6699208	3465164	5167173	3167707	5445973	6028218	4128791	1177601	3807336	5561494	4786869
185.154	1557695	4586468	1107574	3480227	7951483	4245016	3553876	3824533	3813187	2845946	3406865	5261416
185.165	12413894	33345451	15591569	7325690	11778933	3202462	4151440	3022900	2916971	2081168	3456924	1872390
185.398	1997382	2.37492e+06	2653782	2954275	5386519	0	1476511	0	4147448	0	2510856	0
185.683	0	0	0	0	0	0	0	0	0	0	0	0
[truncated: 9,144 more rows]
